# Supplementary material for: Ingestion of High Molecular Weight Carbohydrate Enhances Subsequent Repeated Maximal Power: A Randomized Controlled Trial
Source: PLoS One. 2016 Sep 16;11(9):e0163009. doi: 10.1371/journal.pone.0163009 (PMC5026365; doi:10.1371/journal.pone.0163009)
Supplement: S7 File — (XLSX) [file pone.0163009.s007.xlsx]

## Sheet: Total Volume Load
SUBID	CONDITION	TOTAL VOLUME LOAD
CHO02	PLA	6781.82
CHO02	HMW	6563.64
CHO02	LMW	6727.27
CHO04	PLA	5586.36
CHO04	HMW	5190.91
CHO04	LMW	5531.82
CHO05	PLA	6427.27
CHO05	HMW	6468.18
CHO05	LMW	6290.91
CHO07	PLA	7461.36
CHO07	HMW	7613.64
CHO07	LMW	7613.64
CHO08	PLA	4281.82
CHO08	HMW	4186.36
CHO08	LMW	4254.55
CHO16	PLA	5813.64
CHO16	HMW	5813.64
CHO16	LMW	5772.73
CHO18	PLA	3600
CHO18	HMW	3559.09
CHO18	LMW	3572.73
CHO19	PLA	6100
CHO19	HMW	6250
CHO19	LMW	6250
CHO20	PLA	5559.09
CHO20	HMW	5409.09
CHO20	LMW	5640.91
CHO21	PLA	5568.18
CHO21	HMW	5568.18
CHO21	LMW	5540.91
CHO22	PLA	5043.18
CHO22	HMW	5818.18
CHO22	LMW	5981.82
CHO01	PLA	5477.27
CHO01	HMW	5586.36
CHO01	LMW	5531.82
CHO25	PLA	4361.36
CHO25	HMW	4504.55
CHO25	LMW	4504.55
CHO26	PLA	4659.09
CHO26	HMW	4536.36
CHO26	LMW	4590.91
CHO24	PLA	5654.55
CHO24	HMW	5681.82
CHO24	LMW	5681.82
CHO28	PLA	5572.73
CHO28	HMW	5681.82
CHO28	LMW	5681.82

## Sheet: Force, Power, Velocity
Subject	Treatment	Set	Rep	Average Force	Peak Force	Average Velocity	Peak Velocity	Average Power	Peak Power
CHO02	A	1	1	2364.73	3046.03	0.823	1.28	1892.2	3135.8
CHO02	A	1	2	2315.34	3059.38	0.853	1.28	1919.5	3033.6
CHO02	A	1	3	2359.84	3050.92	0.762	1.097	1755.2	2636.2
CHO02	A	1	4	2314.45	3245.83	0.853	1.067	1918.7	2673.4
CHO02	A	1	5	2305.55	3176.86	0.792	1.006	1746	2321.5
CHO02	A	1	6	2315.78	3151.49	0.732	0.975	1660.4	2262.7
CHO02	A	1	7	2308.22	3223.58	0.792	1.036	1740.9	2483.1
CHO02	A	1	8	2303.32	3185.31	0.732	1.006	1651.5	2356.7
CHO02	A	1	9	2295.76	3112.78	0.701	0.945	1520.7	2185.3
CHO02	A	1	10	2310.44	3038.46	0.671	1.006	1462	2358.7
CHO02	A	2	1	2313.55	3009.09	0.823	1.189	1833.2	2781.8
CHO02	A	2	2	2351.38	2971.26	0.732	1.036	1634.7	2448.4
CHO02	A	2	3	2349.16	3026.89	0.671	0.945	1553.2	2285.8
CHO02	A	2	4	2303.76	3012.2	0.732	0.975	1598	2225.8
CHO02	A	2	5	2314.45	3027.78	0.701	0.975	1544.7	2246.1
CHO02	A	2	6	2295.76	2998.41	0.671	0.884	1445.2	1983.6
CHO02	A	2	7	2297.53	2989.95	0.671	0.945	1460.9	2208.7
CHO02	A	2	8	2288.19	2917.42	0.61	0.914	1366	2081.6
CHO02	A	2	9	2317.11	2889.83	0.579	0.792	1263.7	1802.7
CHO02	A	2	10	2346.04	2819.97	0.488	0.762	1067.3	1778.7
CHO02	A	3	1	2360.72	2965.03	0.762	1.128	1704.9	2627
CHO02	A	3	2	2313.55	3042.47	0.792	1.097	1758.3	2532.7
CHO02	A	3	3	2345.15	3108.32	0.732	0.945	1660.2	2198.7
CHO02	A	3	4	2347.82	2978.39	0.61	0.853	1382.4	2015.2
CHO02	A	3	5	2304.21	3071.84	0.671	0.945	1504.8	2149.8
CHO02	A	3	6	2314.89	3114.55	0.64	0.853	1444.5	2008.8
CHO02	A	3	7	2315.78	2985.06	0.61	0.823	1374.3	1917.7
CHO02	A	3	8	2295.31	3009.09	0.61	0.853	1328.7	1890.6
CHO02	A	3	9	2291.3	2982.84	0.579	0.853	1277.9	1906.1
CHO02	A	3	10	2326.01	3078.95	0.579	0.823	1292	1919
CHO02	A	4	1	2357.16	2904.96	0.671	1.036	1517.5	2427.7
CHO02	A	4	2	2335.8	2838.66	0.64	0.945	1438.7	2240.3
CHO02	A	4	3	2303.76	2972.6	0.671	0.945	1465.6	2141.7
CHO02	A	4	4	2342.93	2931.22	0.579	0.853	1322.8	1967.1
CHO02	A	4	5	2348.26	2928.55	0.579	0.884	1279.8	2047.1
CHO02	A	4	6	2308.66	2840.43	0.549	0.762	1187.9	1780.3
CHO02	A	4	7	2332.24	2757.66	0.457	0.64	1000.5	1490
CHO02	A	4	8	2213.88	2776.36	0.549	0.762	1188.7	1641.8
CHO02	A	4	9	2206.76	2721.18	0.488	0.701	1055	1452
CHO02	A	4	10	2205.42	2608.59	0.427	0.61	894	1289.3
CHO02	A	5	1	2339.81	2908.97	0.579	0.853	1326.9	1945.6
CHO02	A	5	2	2320.68	2770.57	0.549	0.762	1202.3	1737.5
CHO02	A	5	3	2340.26	3027.78	0.61	0.853	1381.2	1966.9
CHO02	A	5	4	2291.75	3014.88	0.61	0.823	1330.3	1851.1
CHO02	A	5	5	2321.12	2842.22	0.427	0.671	966.7	1524.7
CHO02	A	5	6	2201.86	2706.05	0.518	0.671	1097.1	1405.5
CHO02	A	5	7	2176.49	2812.4	0.518	0.701	1100.9	1550.2
CHO02	A	5	8	2041.21	2562.31	0.61	0.762	1155.3	1482.5
CHO02	A	5	9	2039.88	2725.18	0.549	0.792	1083	1647.8
CHO02	A	5	10	2042.11	2750.55	0.518	0.792	1038	1618.5
CHO02	B	1	1	2342.93	3041.13	0.823	1.036	1857.4	2425.9
CHO02	B	1	2	2334.91	3276.53	0.884	1.067	1993.4	2747.6
CHO02	B	1	3	2293.53	2893.39	0.518	0.975	1149.7	2228.1
CHO02	B	1	4	2380.3	3155.05	0.732	1.036	1693.2	2540.2
CHO02	B	1	5	2339.36	3243.16	0.792	0.975	1767.3	2423.3
CHO02	B	1	6	2338.47	3302.34	0.823	1.067	1859.8	2849.2
CHO02	B	1	7	2334.47	3243.61	0.762	1.006	1693	2648
CHO02	B	1	8	2330.91	3295.67	0.732	1.067	1689.4	2828.9
CHO02	B	1	9	2184.51	2889.83	0.549	0.823	1137.1	1788.6
CHO02	B	1	10	2201.41	2949.01	0.671	0.884	1388.9	1937.4
CHO02	B	2	1	2383.86	3074.95	0.762	1.128	1777.2	2765
CHO02	B	2	2	2335.36	3243.61	0.884	1.158	2010.8	2757.4
CHO02	B	2	3	2378.08	3247.16	0.792	1.006	1800.1	2451.4
CHO02	B	2	4	2331.36	3315.25	0.853	1.067	1926	2694.2
CHO02	B	2	5	2331.8	3274.31	0.732	1.006	1674.2	2660.9
CHO02	B	2	6	2327.35	3233.37	0.732	0.975	1671	2564.7
CHO02	B	2	7	2320.68	3190.2	0.701	0.945	1567.3	2354.4
CHO02	B	2	8	2325.57	3134.58	0.671	0.884	1475.5	2175
CHO02	B	2	9	2237.91	2841.32	0.579	0.853	1228.5	1863.9
CHO02	B	2	10	2188.95	2921.43	0.671	0.914	1410.5	2072.7
CHO02	B	3	1	2372.74	3161.28	0.853	1.158	1942.8	2741.1
CHO02	B	3	2	2376.74	3312.58	0.823	1.067	1917.5	2808.5
CHO02	B	3	3	2345.15	3212.01	0.732	0.945	1686.7	2481.8
CHO02	B	3	4	2332.69	3270.75	0.732	1.097	1688.8	2957.1
CHO02	B	3	5	2349.16	3176.86	0.671	0.975	1542.9	2510.1
CHO02	B	3	6	2321.57	3255.18	0.701	1.067	1575.7	2746.3
CHO02	B	3	7	2323.79	3193.76	0.64	0.975	1418.7	2561.9
CHO02	B	3	8	2208.98	3044.69	0.762	1.006	1623.6	2363.4
CHO02	B	3	9	2204.09	3073.17	0.61	0.975	1300	2363
CHO02	B	3	10
CHO02	B	4	1	2363.84	3018.43	0.671	0.945	1511.9	2316.8
CHO02	B	4	2	2338.03	3244.94	0.823	1.036	1849.8	2501.5
CHO02	B	4	3	2326.01	3241.82	0.792	1.036	1757.6	2448.7
CHO02	B	4	4	2374.97	3159.05	0.64	0.884	1459	2140.1
CHO02	B	4	5	2360.72	3254.73	0.61	1.128	1376.6	3010.6
CHO02	B	4	6	2237.91	3167.51	0.732	1.036	1560.9	2618.9
CHO02	B	4	7	2191.18	3147.04	0.701	1.158	1523.5	3058.9
CHO02	B	4	8	2099.51	2837.32	0.701	0.945	1399.6	2142
CHO02	B	4	9	2066.58	3176.41	0.914	1.372	1839	3532.9
CHO02	B	4	10	2070.14	3145.26	0.823	1.28	1647.2	3218.6
CHO02	B	5	1	2382.97	3100.76	0.61	0.884	1380.2	2159
CHO02	B	5	2	2337.14	3276.53	0.732	1.158	1688.5	3050.1
CHO02	B	5	3	2342.03	3300.57	0.762	1.311	1766	3611.3
CHO02	B	5	4	2346.04	3270.75	0.701	1.341	1608.7	3897
CHO02	B	5	5	2342.93	3297.45	0.579	1.433	1363.1	4257.6
CHO02	B	5	6	2206.31	3299.23	0.762	1.372	1661.7	3878.9
CHO02	B	5	7	2067.47	2917.42	0.701	1.128	1385.5	2643.2
CHO02	B	5	8	2073.26	3100.76	0.762	1.311	1541.3	3421.1
CHO02	B	5	9	2075.93	3139.47		1.20933
CHO02	B	5	10	2099.07	3298.78		1.17883
CHO02	C	1	1	2060.35	2572.1	0.762	1.219	1553.2	2645.4
CHO02	C	1	2	2068.36	2726.96	0.823	1.219	1662.1	2729.5
CHO02	C	1	3	2065.69	2636.18	0.732	1.128	1502.7	2459.2
CHO02	C	1	4	2077.7	2649.09	0.732	1.128	1458	2437.4
CHO02	C	1	5	2063.91	2621.94	0.701	1.067	1418.1	2284.5
CHO02	C	1	6	2079.04	2642.41	0.701	1.158	1424.4	2608.3
CHO02	C	1	7	2071.03	2998.86	0.671	1.097	1374.8	2485.9
CHO02	C	1	8	2064.36	2558.75	0.61	1.006	1237	2298.2
CHO02	C	1	9	2065.69	2582.78	0.61	0.975	1226	2164
CHO02	C	1	10	2066.58	2618.82	0.549	0.823	1109.7	1779.6
CHO02	C	2	1	2046.56	2732.74	0.701	1.067	1428.5	2315.4
CHO02	C	2	2	2056.34	2678.45	0.792	1.097	1578.1	2442
CHO02	C	2	3	2059.46	2651.76	0.732	1.097	1490.1	2345.7
CHO02	C	2	4	2064.36	2614.82	0.671	1.036	1356.7	2211.1
CHO02	C	2	5	2059.46	2649.53	0.64	0.975	1305.8	2114.2
CHO02	C	2	6	2061.24	2694.03	0.64	0.975	1309.9	2156
CHO02	C	2	7	2060.35	2648.64	0.61	0.914	1216	2003.2
CHO02	C	2	8	2049.67	2595.24	0.579	0.914	1154.5	1983.5
CHO02	C	2	9	2046.11	2688.24	0.579	0.853	1179.4	1828.1
CHO02	C	2	10	2062.57	2610.82	0.549	0.884	1103.6	1863.6
CHO02	C	3	1	2049.22	2593.01	0.762	1.158	1494.4	2475.1
CHO02	C	3	2	2045.66	2618.38	0.732	1.097	1437.9	2328.6
CHO02	C	3	3	2058.57	2704.71	0.701	0.975	1389	2046.6
CHO02	C	3	4	2047	2540.06	0.64	0.975	1251.9	2059.5
CHO02	C	3	5	2034.1	2674.89	0.61	0.884	1192.9	1900.8
CHO02	C	3	6	2030.98	2645.53	0.579	0.853	1167.6	1824.2
CHO02	C	3	7	2026.09	2669.55	0.579	0.792	1136.7	1650.2
CHO02	C	3	8	2038.1	2644.19	0.549	0.823	1089.6	1679.5
CHO02	C	3	9	2042.55	2540.06	0.488	0.732	959.4	1460.2
CHO02	C	3	10	2058.57	2665.99	0.518	0.823	1031.2	1749.1
CHO02	C	4	1	2049.22	2504.46	0.64	1.036	1291.8	2149.4
CHO02	C	4	2	2044.78	2483.1	0.61	0.945	1189.9	2015.4
CHO02	C	4	3	2050.56	2580.11	0.61	0.914	1191.5	1964.3
CHO02	C	4	4	2034.1	2582.34	0.579	0.853	1126.4	1804.6
CHO02	C	4	5	2042.11	2609.48	0.518	0.701	1010.6	1364.5
CHO02	C	4	6	2051.01	2587.23	0.488	0.671	950.9	1326.6
CHO02	C	4	7	1913.5	2584.56	0.64	0.914	1208.3	1825
CHO02	C	4	8	1908.16	2510.24	0.579	0.701	1054.8	1346
CHO02	C	4	9	1905.49	2471.53	0.549	0.701	994.4	1291.3
CHO02	C	4	10	1913.94	2573.43	0.488	0.701	932.6	1361.6
CHO02	C	5	1	2036.32	2497.78	0.518	0.792	1052.5	1694.3
CHO02	C	5	2	2036.77	2429.7	0.488	0.792	991.9	1676.2
CHO02	C	5	3	2039.43	2434.59	0.488	0.792	952.9	1621.5
CHO02	C	5	4	1897.48	2384.76	0.518	0.792	983.4	1523.8
CHO02	C	5	5	1898.82	2430.59	0.518	0.701	972.2	1252.1
CHO02	C	5	6	1906.38	2446.16	0.518	0.671	974.9	1239.2
CHO02	C	5	7	1765.32	2338.92	0.579	0.792	1017.9	1378.8
CHO02	C	5	8	1763.98	2361.61	0.579	0.701	995.3	1302
CHO02	C	5	9	1771.99	2392.32	0.579	0.701	1005.4	1322.6
CHO02	C	5	10	1772.88	2504.46	0.518	0.792	919	1586.7
CHO04	A	1	1	1899.26	2402.55	0.762	1.402	1394.6	2936.6
CHO04	A	1	2	1904.15	2553.86	0.762	1.311	1390.7	2735.5
CHO04	A	1	3	1906.83	2530.72	0.732	1.433	1368.9	3018
CHO04	A	1	4	1901.04	2512.47	0.732	1.341	1324.1	2810.5
CHO04	A	1	5	1908.16	2708.27	0.701	1.463	1305.2	3122.7
CHO04	A	1	6	1905.05	2646.41	0.671	1.402	1247.3	2995.7
CHO04	A	1	7	1900.6	2700.7	0.701	1.28	1282.5	2639.7
CHO04	A	1	8	1906.83	2524.93	0.671	1.311	1250.8	2654.1
CHO04	A	1	9	1907.27	2591.68	0.64	1.28	1196	2644.7
CHO04	A	1	10	1905.05	2377.19	0.61	1.219	1132.4	2585.1
CHO04	A	2	1	1904.15	2245.47	0.671	1.036	1217.9	1957.3
CHO04	A	2	2	1901.48	2287.3	0.671	1.189	1261.3	2344.7
CHO04	A	2	3	1903.71	2327.35	0.701	1.189	1290.3	2374.9
CHO04	A	2	4	1906.83	2378.53	0.64	1.25	1185.4	2524.5
CHO04	A	2	5	1905.49	2486.22	0.701	1.341	1299.3	2804.4
CHO04	A	2	6	1909.05	2490.22	0.64	1.28	1194	2618.3
CHO04	A	2	7	1899.7	2401.66	0.549	1.067	1009.5	2190.9
CHO04	A	2	8	1907.71	2494.22	0.61	1.219	1112.1	2454.1
CHO04	A	2	9	1898.37	2266.83	0.518	0.975	959.1	1967.6
CHO04	A	2	10	1901.04	2304.21	0.579	1.128	1052.5	2345.6
CHO04	A	3	1	1897.04	2160.03	0.549	0.914	1011.9	1697.1
CHO04	A	3	2	1903.71	2194.3	0.61	1.036	1104.2	1900
CHO04	A	3	3	1904.15	2156.47	0.61	0.975	1098	1827.9
CHO04	A	3	4	1906.83	2420.8	0.671	1.311	1228.1	2662
CHO04	A	3	5	1909.49	2593.01	0.61	1.311	1154.4	2835.5
CHO04	A	3	6	1908.16	2485.32	0.64	1.28	1163	2559.6
CHO04	A	3	7	1904.6	2433.7	0.549	1.067	1015	2215
CHO04	A	3	8	1908.61	2164.03	0.518	0.975	968.6	1937.2
CHO04	A	3	9	1905.93	2253.93	0.518	0.945	945.5	1911.2
CHO04	A	3	10	1902.82	2226.34	0.518	1.067	977.6	2185.9
CHO04	A	4	1	1905.05	2213.43	0.671	1.067	1208.2	1955.8
CHO04	A	4	2	1899.26	2189.84	0.64	1.006	1160.3	1837
CHO04	A	4	3	1899.7	2181.39	0.64	1.067	1201.7	2062.9
CHO04	A	4	4	1904.6	2219.22	0.61	1.097	1127.1	2034
CHO04	A	4	5	1905.93	2171.16	0.579	1.067	1077.9	2059.3
CHO04	A	4	6	1902.38	2207.2	0.579	1.036	1060.6	1989.8
CHO04	A	4	7	1893.47	2147.12	0.518	0.914	949	1773.3
CHO04	A	4	8	1885.02	2117.31	0.427	0.823	771.3	1579.7
CHO04	A	4	9	1757.75	1943.76	0.579	1.006	978.1	1756.9
CHO04	A	4	10	1757.75	2044.78	0.61	0.975	1014.5	1731.8
CHO04	A	5	1	1903.71	2224.55	0.579	1.006	1060.4	1885.9
CHO04	A	5	2	1900.15	2181.39	0.579	1.006	1047.8	1954.8
CHO04	A	5	3	1901.93	2276.62	0.64	1.128	1163.1	2189.2
CHO04	A	5	4	1901.04	2388.32	0.579	1.128	1044.2	2267.2
CHO04	A	5	5	1901.48	2178.72	0.518	1.006	967.9	1938.7
CHO04	A	5	6	1756.86	2007.39	0.579	0.914	995.5	1528.4
CHO04	A	5	7	1764.42	2009.62	0.64	1.128	1085.1	1964.8
CHO04	A	5	8	1762.2	2018.08	0.61	1.097	1042.8	1941.7
CHO04	A	5	9	1752.86	2003.39	0.457	0.884	767.7	1559.5
CHO04	A	5	10	1755.53	2092.84	0.549	0.914	938.8	1631.1
CHO04	B	1	1	1896.59	2401.66	0.701	1.372	1303.7	2842.1
CHO04	B	1	2	1893.92	2388.32	0.64	1.341	1181.4	2794.3
CHO04	B	1	3	1897.48	2247.25	0.64	1.158	1188.3	2255.9
CHO04	B	1	4	1905.93	2289.97	0.671	1.311	1233.8	2699.3
CHO04	B	1	5	1906.38	2370.51	0.671	1.311	1224.3	2671.1
CHO04	B	1	6	1908.16	2415.01	0.671	1.341	1212.9	2751
CHO04	B	1	7	1905.93	2441.27	0.64	1.311	1194.2	2769.9
CHO04	B	1	8	1907.71	2420.36	0.61	1.311	1151.1	2871.1
CHO04	B	1	9	1906.83	2572.99	0.61	1.341	1147.7	2943.1
CHO04	B	1	10	1905.93	2413.24	0.61	1.341	1149.1	2952.7
CHO04	B	2	1	1891.25	2525.38	0.671	1.25	1241.8	2595.8
CHO04	B	2	2	1897.92	2270.39	0.701	1.25	1276.6	2514.3
CHO04	B	2	3	1890.81	2160.03	0.579	1.128	1072.2	2188
CHO04	B	2	4	1900.15	2313.55	0.64	1.28	1190.5	2656.9
CHO04	B	2	5	1883.68	2204.09	0.549	1.067	994.5	2143.5
CHO04	B	2	6	1754.19	2116.42	0.671	1.219	1156.2	2279.7
CHO04	B	2	7	1755.53	2104.41	0.671	1.25	1166.1	2324
CHO04	B	2	8	1753.3	2030.98	0.64	1.158	1077.1	2115.2
CHO04	B	2	9	1743.51	2095.51	0.579	1.158	983.8	2196.1
CHO04	B	2	10	1747.07	2114.2	0.61	1.189	1020.1	2318.3
CHO04	B	3	1	1897.92	2483.1	0.701	1.219	1291.6	2465.9
CHO04	B	3	2	1902.82	2260.6	0.671	1.219	1214.4	2500.6
CHO04	B	3	3	1758.19	2074.14	0.701	1.128	1181.9	2003.4
CHO04	B	3	4	1747.07	2027.87	0.701	1.128	1164.5	1987
CHO04	B	3	5	1752.41	2013.18	0.64	1.158	1089.2	2046.3
CHO04	B	3	6	1757.31	2025.19	0.64	1.158	1093.3	2102.5
CHO04	B	3	7	1750.63	2067.47	0.64	1.158	1097.1	2166.4
CHO04	B	3	8	1759.09	2082.16	0.579	1.067	991.2	2008.2
CHO04	B	3	9	1755.53	2035.88	0.549	0.945	920.3	1723.3
CHO04	B	3	10	1753.74	2023.41	0.579	1.006	969.9	1899.2
CHO04	B	4	1	1892.14	2169.38	0.518	0.884	961.7	1675.5
CHO04	B	4	2	1765.76	2059.46	0.671	1.158	1165.2	2130.5
CHO04	B	4	3	1748.85	2292.64	0.518	1.097	878	1991.2
CHO04	B	4	4	1759.09	1999.38	0.61	1.067	1020	1900.1
CHO04	B	4	5	1751.96	2064.8	0.518	1.067	895.5	1986.4
CHO04	B	4	6	1760.42	2055.45	0.579	1.128	1016.3	2070.8
CHO04	B	4	7	1757.31	2007.39	0.549	1.006	953	1851.8
CHO04	B	4	8	1762.64	2031.42	0.579	1.036	1012	1918
CHO04	B	4	9	1762.2	2249.47	0.671	1.189	1128.9	2233.4
CHO04	B	4	10	1753.3	2130.22	0.549	0.945	916.1	1693.7
CHO04	B	5	1	1888.13	2077.26	0.488	0.853	906.8	1615.6
CHO04	B	5	2	1690.56	2114.2	0.274	0.518	452.5	893.4
CHO04	B	5	3	1688.78	1830.29	0.274	0.183	450.7	218.2
CHO04	B	5	4	1755.53	2152.91	0.671	1.158	1129.1	2135.8
CHO04	B	5	5	1751.52	2015.4	0.579	1.006	981.2	1804
CHO04	B	5	6	1753.3	1986.48	0.579	0.945	985.5	1621.1
CHO04	B	5	7	1746.18	1908.61	0.518	0.823	858.7	1421.5
CHO04	B	5	8	1604.22	1799.58	0.488	0.914	776.5	1462
CHO04	B	5	9	1618.46	1838.3	0.61	1.006	953.7	1573.8
CHO04	B	5	10	1616.68	1831.62	0.549	0.823	859.5	1356.5
CHO04	C	1	1	1893.03	2152.02	0.64	1.097	1165.4	2053.8
CHO04	C	1	2	1897.92	2376.3	0.732	1.25	1345.8	2436.1
CHO04	C	1	3	1899.7	2215.21	0.64	1.128	1161.9	2170.2
CHO04	C	1	4	1903.27	2226.34	0.64	1.25	1206.1	2540.6
CHO04	C	1	5	1897.92	2211.2	0.64	1.189	1180.4	2369.9
CHO04	C	1	6	1892.59	2278.4	0.64	1.25	1168.8	2490.8
CHO04	C	1	7	1892.59	2222.33	0.61	1.189	1132.5	2396.8
CHO04	C	1	8	1893.92	2540.95	0.671	1.402	1242.9	3035.2
CHO04	C	1	9	1889.03	2209.43	0.579	1.128	1041.6	2240.2
CHO04	C	1	10	1887.69	2151.57	0.549	1.006	1025	1990.1
CHO04	C	2	1	1893.92	2569.88	0.64	1.128	1177.4	2224.3
CHO04	C	2	2	1903.71	2548.96	0.701	1.372	1307.3	2901.3
CHO04	C	2	3	1901.48	2490.22	0.701	1.311	1324	2707.9
CHO04	C	2	4	1899.26	2238.35	0.579	1.036	1079.6	2080.5
CHO04	C	2	5	1893.92	2406.56	0.579	1.097	1073.2	2315.9
CHO04	C	2	6	1896.59	2177.39	0.61	1.067	1107.4	2070.6
CHO04	C	2	7	1897.92	2209.43	0.61	1.158	1111.1	2300.6
CHO04	C	2	8	1889.03	2147.57	0.518	0.975	943.6	1925.8
CHO04	C	2	9	1893.92	2121.32	0.549	0.975	994.6	1903
CHO04	C	2	10	1893.92	2220.99	0.61	1.189	1142.5	2392.6
CHO04	C	3	1	1894.81	2247.7	0.64	1.067	1176.6	1992.7
CHO04	C	3	2	1901.93	2153.36	0.64	1.036	1167.8	1942.2
CHO04	C	3	3	1896.14	2191.62	0.61	1.006	1141.5	1891.2
CHO04	C	3	4	1897.92	2132.89	0.61	1.036	1106.3	1998.1
CHO04	C	3	5	1893.92	2154.24	0.549	1.036	1015.5	1971.4
CHO04	C	3	6	1895.26	2203.64	0.579	1.036	1058.3	2037.8
CHO04	C	3	7	1885.46	2188.07	0.488	0.884	873.9	1749.7
CHO04	C	3	8	1753.74	2073.7	0.579	0.914	987.8	1549.7
CHO04	C	3	9	1751.96	2011.4	0.61	1.006	1011.6	1747.6
CHO04	C	3	10	1736.84	2001.16	0.488	1.006	802.8	1760.8
CHO04	C	4	1	1893.03	2227.67	0.61	1.097	1122.1	2084.3
CHO04	C	4	2	1894.37	2228.11	0.671	1.158	1216.4	2328.1
CHO04	C	4	3	1891.69	2240.57	0.671	1.158	1248.3	2253.8
CHO04	C	4	4	1889.03	2207.2	0.61	1.036	1133.9	1938.4
CHO04	C	4	5	1890.81	2168.04	0.579	1.067	1057.8	2086.9
CHO04	C	4	6	1885.91	2135.11	0.518	0.884	944.7	1734.5
CHO04	C	4	7	1751.52	2060.8	0.549	0.975	942.3	1698.1
CHO04	C	4	8	1742.17	2036.32	0.61	1.067	1010.7	1826.6
CHO04	C	4	9	1762.2	2115.97	0.61	1.128	1037.3	2082.5
CHO04	C	4	10	1748.4	2079.04	0.61	1.036	1017.4	1854.7
CHO04	C	5	1	1888.13	2134.22	0.579	0.945	1074.7	1756.3
CHO04	C	5	2	1899.26	2225.45	0.671	1.128	1215.1	2222.9
CHO04	C	5	3	1901.48	2175.16	0.61	1.128	1126.1	2209.7
CHO04	C	5	4	1895.7	2197.41	0.549	1.036	983	2034.2
CHO04	C	5	5	1894.81	2240.57	0.549	0.975	1014.5	1851.3
CHO04	C	5	6	1889.91	2228.56	0.518	0.914	932.7	1839.4
CHO04	C	5	7	1774.21	2010.07	0.518	0.914	874.7	1607.7
CHO04	C	5	8	1761.76	2071.47	0.579	0.975	965.3	1715.7
CHO04	C	5	9	1747.07	2094.17	0.488	0.853	836.4	1493
CHO04	C	5	10	1744.4	2100.4	0.488	0.732	845.9	1269.6
CHO05	A	1	1	2194.3	2495.56	0.61	1.067	1283.6	2336.2
CHO05	A	1	2	2192.07	2490.66	0.61	1.036	1325.1	2313.3
CHO05	A	1	3	2196.52	2536.95	0.64	1.158	1326.7	2599.5
CHO05	A	1	4	2192.07	2538.28	0.61	1.097	1309.8	2485.3
CHO05	A	1	5	2194.3	2528.05	0.61	1.097	1273.8	2447.3
CHO05	A	1	6	2189.84	2483.55	0.61	1.067	1286.1	2330
CHO05	A	1	7	2196.97	2512.47	0.579	1.097	1237.6	2442
CHO05	A	1	8	2198.74	2501.79	0.579	1.097	1214.9	2480.9
CHO05	A	1	9	2190.74	2508.91	0.518	0.945	1076.2	2109.4
CHO05	A	1	10	2182.72	2396.32	0.457	0.823	955.6	1866.4
CHO05	A	2	1	2192.07	2621.05	0.671	1.219	1410	2854.7
CHO05	A	2	2	2196.97	2603.7	0.64	1.219	1343.2	2804.8
CHO05	A	2	3	2198.3	2567.2	0.61	1.158	1304.5	2643.2
CHO05	A	2	4	2188.51	2542.73	0.61	1.128	1314.1	2520.2
CHO05	A	2	5	2193.85	2515.59	0.579	1.097	1253.1	2443.9
CHO05	A	2	6	2181.84	2488.89	0.579	1.036	1237	2313
CHO05	A	2	7	2200.97	2500.45	0.549	1.036	1166.7	2349.6
CHO05	A	2	8	2202.75	2578.33	0.579	1.158	1202	2702.6
CHO05	A	2	9	2191.18	2438.6	0.549	0.975	1130.3	2091.8
CHO05	A	2	10	2188.51	2403.45	0.457	0.823	973.6	1871.1
CHO05	A	3	1	2188.51	2487.99	0.549	0.975	1173.3	2158.4
CHO05	A	3	2	2196.52	2480.43	0.518	0.975	1073.8	2234.6
CHO05	A	3	3	2188.07	2492.45	0.549	1.036	1173.3	2290.7
CHO05	A	3	4	2194.74	2479.54	0.549	1.036	1167.3	2348.4
CHO05	A	3	5	2191.62	2450.17	0.549	1.006	1138	2189.9
CHO05	A	3	6	2192.96	2536.95	0.518	0.884	1070.7	1953.7
CHO05	A	3	7	2196.07	2543.62	0.518	1.006	1093.4	2191.5
CHO05	A	3	8	2180.5	2378.08	0.457	0.823	955.1	1848.3
CHO05	A	3	9	2045.66	2330.02	0.579	0.945	1167	1955.2
CHO05	A	3	10	2049.67	2270.84	0.518	0.884	1038.3	1784.2
CHO05	A	4	1	2186.28	2454.62	0.549	0.945	1161.2	2075.6
CHO05	A	4	2	2184.51	2383.86	0.518	0.884	1099.9	1965.7
CHO05	A	4	3	2189.84	2473.76	0.518	1.006	1098.6	2220.6
CHO05	A	4	4	2188.95	2485.32	0.518	0.975	1081.1	2215.9
CHO05	A	4	5	2182.28	2344.7	0.427	0.792	919.1	1667.9
CHO05	A	4	6	2057.68	2329.57	0.61	1.006	1185.4	2004.4
CHO05	A	4	7	2054.57	2320.68	0.61	0.945	1175.3	1889.8
CHO05	A	4	8	2053.68	2287.3	0.518	0.884	1040.3	1744
CHO05	A	4	9	2051.01	2320.23	0.579	0.914	1128.1	1829.6
CHO05	A	4	10	2050.11	2280.18	0.488	0.792	939.4	1630.8
CHO05	A	5	1	2179.61	2520.48	0.579	0.975	1244.9	2269.5
CHO05	A	5	2	2047	2451.95	0.64	1.036	1256.5	2243.1
CHO05	A	5	3	2047	2321.12	0.64	1.067	1256.5	2243.2
CHO05	A	5	4	2039.43	2276.62	0.488	0.762	927.7	1534
CHO05	A	5	5	2044.33	2386.98	0.579	0.945	1120.3	1930.7
CHO05	A	5	6
CHO05	A	5	7
CHO05	A	5	8
CHO05	A	5	9
CHO05	A	5	10
CHO05	B	1	1	2200.08	2548.51	0.671	1.128	1442.2	2580.2
CHO05	B	1	2	2195.63	2554.74	0.64	1.067	1370.2	2462.3
CHO05	B	1	3	2203.2	2565.43	0.61	1.097	1320.4	2509.8
CHO05	B	1	4	2211.2	2570.76	0.64	1.128	1345	2572.9
CHO05	B	1	5	2216.55	2568.54	0.61	1.158	1306.2	2670.6
CHO05	B	1	6	2203.2	2541.39	0.61	1.128	1311.6	2451.9
CHO05	B	1	7	2219.66	2629.95	0.579	1.189	1251.7	2842.9
CHO05	B	1	8	2217.88	2613.49	0.61	1.219	1273.6	2879.9
CHO05	B	1	9	2207.64	2581	0.549	1.097	1170.2	2598.7
CHO05	B	1	10	2198.74	2413.68	0.488	0.853	1046.9	1967.5
CHO05	B	2	1	2209.43	2573.88	0.64	1.128	1350.4	2551.7
CHO05	B	2	2	2202.75	2518.7	0.64	1.036	1348	2324.8
CHO05	B	2	3	2208.98	2594.8	0.64	1.128	1344.8	2554.5
CHO05	B	2	4	2202.3	2533.39	0.61	1.067	1285.9	2427.6
CHO05	B	2	5	2204.97	2583.67	0.579	1.097	1212.3	2494.2
CHO05	B	2	6	2203.2	2565.43	0.579	1.158	1251.9	2618.2
CHO05	B	2	7	2209.87	2566.32	0.549	1.128	1201.2	2579.8
CHO05	B	2	8	2200.97	2546.74	0.579	1.097	1202.9	2526.4
CHO05	B	2	9	2213.88	2519.59	0.549	1.067	1189.5	2423.4
CHO05	B	2	10	2198.3	2468.41	0.457	0.884	945.6	1937.4
CHO05	B	3	1	2196.07	2487.11	0.61	1.097	1282.1	2407.1
CHO05	B	3	2	2202.75	2481.32	0.549	1.036	1189.6	2299
CHO05	B	3	3	2208.09	2484.88	0.549	1.067	1194.9	2409.2
CHO05	B	3	4	2203.64	2529.38	0.549	1.036	1175.7	2318.8
CHO05	B	3	5	2205.86	2422.58	0.518	0.945	1097.4	2143.1
CHO05	B	3	6	2197.41	2423.03	0.518	0.945	1116.5	2098
CHO05	B	3	7	2182.72	2384.76	0.457	0.823	994.9	1818.2
CHO05	B	3	8	2181.39	2403.45	0.457	0.853	994.4	1849.4
CHO05	B	3	9	2188.07	2386.98	0.457	0.792	951.1	1753.6
CHO05	B	3	10	2052.34	2229.89	0.488	0.823	948.9	1708.1
CHO05	B	4	1	2212.54	2438.6	0.518	0.975	1121.9	2157.3
CHO05	B	4	2	2212.99	2475.98	0.549	1.036	1195.2	2280.5
CHO05	B	4	3	2219.66	2516.92	0.518	1.006	1144.3	2290
CHO05	B	4	4	2208.98	2469.3	0.549	1.006	1137.5	2223.5
CHO05	B	4	5	2215.21	2472.86	0.518	1.006	1134	2304.5
CHO05	B	4	6	2196.52	2412.79	0.488	0.884	1013.1	1995.7
CHO05	B	4	7	2190.74	2389.2	0.427	0.762	931.3	1734.6
CHO05	B	4	8	2062.57	2295.76	0.579	0.945	1133.2	1925
CHO05	B	4	9	2061.24	2317.56	0.518	0.884	1045.5	1825.4
CHO05	B	4	10	2069.7	2260.6	0.427	0.701	863.9	1357.4
CHO05	B	5	1	2201.86	2490.66	0.549	1.006	1167.9	2281.8
CHO05	B	5	2	2210.32	2422.14	0.488	0.914	1063.2	1996.4
CHO05	B	5	3	2212.09	2487.11	0.518	0.945	1083.6	2167.1
CHO05	B	5	4	2197.41	2537.39	0.549	1.006	1139.2	2265.4
CHO05	B	5	5	2192.96	2424.36	0.457	0.853	977.3	1900.6
CHO05	B	5	6	2069.7	2368.29	0.61	0.975	1201.9	1993.8
CHO05	B	5	7	2066.14	2388.76	0.61	0.914	1194.1	1875.6
CHO05	B	5	8	2056.79	2329.57	0.518	0.823	1046.8	1706.7
CHO05	B	5	9	2058.57	2293.97	0.457	0.792	925.6	1623.8
CHO05	B	5	10	2057.68	2223.22	0.366	0.671	725	1318.5
CHO05	C	1	1	2162.26	2627.72	0.701	1.219	1446.4	2832.7
CHO05	C	1	2	2234.79	2638.85	0.64	1.189	1415.7	2831.8
CHO05	C	1	3	2187.18	2540.51	0.64	1.219	1358.8	2879.4
CHO05	C	1	4	2177.39	2568.54	0.64	1.219	1348.2	2836.7
CHO05	C	1	5	2170.71	2496.45	0.61	1.158	1268.2	2612.9
CHO05	C	1	6	2182.72	2470.64	0.61	1.097	1284.9	2488.2
CHO05	C	1	7	2180.05	2560.53	0.579	1.097	1234.8	2509.7
CHO05	C	1	8	2208.09	2548.07	0.549	1.036	1202.3	2356.5
CHO05	C	1	9	2226.34	2581	0.518	1.067	1136.3	2515.8
CHO05	C	1	10	2214.32	2552.52	0.457	0.945	1002.4	2201
CHO05	C	2	1
CHO05	C	2	2
CHO05	C	2	3
CHO05	C	2	4
CHO05	C	2	5
CHO05	C	2	6
CHO05	C	2	7
CHO05	C	2	8
CHO05	C	2	9
CHO05	C	2	10
CHO05	C	3	1	2215.66	2544.07	0.549	1.067	1149.7	2413.6
CHO05	C	3	2	2215.21	2496.89	0.579	1.036	1227.9	2322.4
CHO05	C	3	3	2222.33	2585.01	0.549	1.097	1171	2594.2
CHO05	C	3	4	2214.76	2561.86	0.549	1.067	1163.4	2465.3
CHO05	C	3	5	2213.88	2487.55	0.488	0.945	1056.2	2218.1
CHO05	C	3	6	2204.53	2541.39	0.396	0.853	874.3	1925.5
CHO05	C	3	7	2084.38	2353.61	0.549	0.975	1132.1	2096
CHO05	C	3	8	2079.04	2327.8	0.518	0.884	1048.3	1923.1
CHO05	C	3	9	2064.36	2289.97	0.488	0.823	964.4	1746
CHO05	C	3	10	2070.14	2289.97	0.396	0.823	812.1	1723
CHO05	C	4	1	2211.2	2496.89	0.488	0.945	1067.8	2189.2
CHO05	C	4	2	2212.09	2476.87	0.488	0.884	1025.7	2012.6
CHO05	C	4	3	2198.3	2437.71	0.427	0.853	902.2	1823.8
CHO05	C	4	4	2079.04	2317.56	0.549	0.945	1099.9	2008.2
CHO05	C	4	5	2086.16	2349.16	0.579	1.006	1194.9	2188.7
CHO05	C	4	6	2078.15	2431.03	0.488	0.884	989.2	1847.5
CHO05	C	4	7	2070.14	2319.34	0.488	0.914	995.6	1900.8
CHO05	C	4	8	2063.91	2249.47	0.457	0.762	896.7	1568.9
CHO05	C	4	9	1954.88	2244.58	0.671	1.097	1237.8	2254.1
CHO05	C	4	10	1935.31	2249.03	0.488	0.823	885.1	1531.2
CHO05	C	5	1	2200.08	2547.62	0.427	0.823	891.5	1793.7
CHO05	C	5	2	2192.51	2410.12	0.457	0.823	965.9	1831.8
CHO05	C	5	3	2187.18	2396.32	0.427	0.762	901.2	1698.8
CHO05	C	5	4	2195.63	2407.45	0.396	0.762	810.8	1682.4
CHO05	C	5	5	2076.37	2361.61	0.488	0.884	969	1836.8
CHO05	C	5	6	2066.14	2239.24	0.396	0.732	809.9	1451.8
CHO05	C	5	7	2054.12	2207.64	0.335	0.64	672.9	1275.2
CHO05	C	5	8	1932.19	2201.41	0.549	0.914	1013.1	1764.2
CHO05	C	5	9	1934.86	2101.29	0.457	0.701	846.3	1330.6
CHO05	C	5	10	1933.53	2111.53	0.396	0.61	726	1148
CHO07	A	1	1	2390.99	3049.59	0.671	1.128	1587	2804.5
CHO07	A	1	2	2406.56	3120.78	0.64	1.128	1523.6	2762.4
CHO07	A	1	3	2406.56	2756.33	0.64	1.036	1492.2	2592
CHO07	A	1	4	2400.78	2720.28	0.579	0.945	1331.1	2371.8
CHO07	A	1	5	2403.89	2718.51	0.579	0.975	1335.5	2454.3
CHO07	A	1	6	2400.78	2987.73	0.549	0.914	1248.4	2322.1
CHO07	A	1	7	2401.22	3093.2	0.549	0.884	1255.5	2213.8
CHO07	A	1	8	2403.45	3067.39	0.549	0.914	1277.5	2385.8
CHO07	A	1	9	2398.11	3103.88	0.518	0.853	1209	2168.6
CHO07	A	1	10	2396.77	2762.11	0.488	0.914	1157.4	2177.3
CHO07	A	2	1	2384.76	2747.43	0.671	1.067	1553.5	2571.8
CHO07	A	2	2	2393.66	2789.7	0.701	1.128	1613.3	2685.8
CHO07	A	2	3	2388.76	2756.78	0.671	1.128	1567.7	2732.9
CHO07	A	2	4	2392.32	2779.03	0.64	1.158	1518	2838.3
CHO07	A	2	5	2394.55	2777.24	0.64	1.128	1463.3	2791.9
CHO07	A	2	6	2391.43	2710.05	0.61	1.036	1396.6	2557.1
CHO07	A	2	7	2394.55	2729.63	0.61	1.067	1402.3	2658.7
CHO07	A	2	8	2397.22	2714.95	0.579	1.036	1344.3	2570.2
CHO07	A	2	9	2395.88	2725.62	0.549	0.975	1261	2460.1
CHO07	A	2	10	2390.99	2871.59	0.488	0.884	1130.2	2140.9
CHO07	A	3	1	2380.75	2731.86	0.64	1.036	1477.8	2508.1
CHO07	A	3	2	2392.32	2709.16	0.61	1.036	1439.8	2515.8
CHO07	A	3	3	2398.55	2724.74	0.579	1.067	1363.3	2631.7
CHO07	A	3	4	2398.99	2794.16	0.61	1.097	1409.4	2777.4
CHO07	A	3	5	2394.1	2747.88	0.579	1.036	1362.1	2554.6
CHO07	A	3	6	2399.89	2714.05	0.549	0.975	1302.6	2440.8
CHO07	A	3	7	2399.44	3086.07	0.549	0.975	1273.9	2374.6
CHO07	A	3	8	2392.76	3171.96	0.518	0.884	1180.6	2238.5
CHO07	A	3	9	2391.88	3246.72	0.488	0.884	1165.3	2183.8
CHO07	A	3	10	2394.99	2999.74	0.457	0.792	1026.1	1841.8
CHO07	A	4	1	2382.09	2832.87	0.61	1.006	1379.4	2374.5
CHO07	A	4	2	2386.09	2665.99	0.61	1.006	1425.2	2384.8
CHO07	A	4	3	2392.32	2703.38	0.549	0.975	1310.8	2471.9
CHO07	A	4	4	2391.43	2690.03	0.518	0.945	1209	2337.3
CHO07	A	4	5	2392.32	2668.66	0.488	0.823	1160.2	2078.9
CHO07	A	4	6	2387.43	3178.19	0.488	0.823	1124	1998.6
CHO07	A	4	7	2386.53	3083.85	0.488	0.853	1135.5	2093.7
CHO07	A	4	8	2382.53	2940.11	0.457	0.792	1075.8	1999.9
CHO07	A	4	9	2378.53	3025.11	0.427	0.762	972.5	1783.6
CHO07	A	4	10	2386.09	2916.09	0.305	0.671	716.3	1621.7
CHO07	A	5	1	2372.74	2736.75	0.488	0.853	1149.7	1987.6
CHO07	A	5	2	2370.96	2637.07	0.549	0.914	1234.2	2183.1
CHO07	A	5	3	2372.3	2626.84	0.549	0.914	1241.3	2139.8
CHO07	A	5	4	2377.64	2648.64	0.549	0.945	1237.1	2284.2
CHO07	A	5	5	2380.75	2654.87	0.549	0.945	1250.9	2315.8
CHO07	A	5	6	2376.74	2983.28	0.488	0.823	1099.4	2005.5
CHO07	A	5	7	2370.07	2978.83	0.427	0.701	996.6	1691.8
CHO07	A	5	8	2364.73	3082.07	0.427	0.732	968.3	1763.6
CHO07	A	5	9	2367.4	3014.88	0.366	0.762	841.9	1823.9
CHO07	A	5	10	0	0	0	0	0	0
CHO07	B	1	1	2385.64	2732.74	0.671	1.067	1563.4	2724.2
CHO07	B	1	2	2393.21	2807.06	0.64	1.067	1544.2	2885.1
CHO07	B	1	3	2387.87	2752.32	0.64	1.006	1490.6	2528.6
CHO07	B	1	4	2384.31	2755.89	0.64	1.067	1469.9	2503.6
CHO07	B	1	5	2392.32	2736.75	0.64	1.036	1496.6	2529.3
CHO07	B	1	6	2386.98	2700.26	0.61	0.914	1448.9	2380.7
CHO07	B	1	7	2387.43	2700.26	0.61	0.914	1443.8	2295.5
CHO07	B	1	8	2386.09	2872.03	0.61	0.975	1385	2295.9
CHO07	B	1	9	2387.43	2754.11	0.61	0.914	1439.1	2374.8
CHO07	B	1	10	2398.55	2736.75	0.579	1.067	1367.8	2532.1
CHO07	B	2	1	2390.99	2721.18	0.671	1.067	1551.5	2742.9
CHO07	B	2	2	2393.66	2742.09	0.732	1.158	1701.7	2949.4
CHO07	B	2	3	2390.54	2782.59	0.701	1.097	1639.7	2713.3
CHO07	B	2	4	2390.99	2782.59	0.671	1.036	1582.6	2611
CHO07	B	2	5	2394.55	2709.16	0.671	1.036	1541.7	2593.3
CHO07	B	2	6	2388.76	2698.48	0.64	1.006	1519.8	2554.8
CHO07	B	2	7	2392.32	2711.83	0.64	1.006	1520.5	2556.5
CHO07	B	2	8	2385.2	2720.73	0.64	0.975	1481.9	2432.3
CHO07	B	2	9	2389.2	2731.41	0.61	1.006	1404.4	2397
CHO07	B	2	10	2399.89	2748.76	0.579	0.975	1325.5	2351.2
CHO07	B	3	1	2385.2	2683.8	0.61	1.006	1464	2583.3
CHO07	B	3	2	2387.43	2741.64	0.671	1.036	1565.9	2733.4
CHO07	B	3	3	2403	2725.62	0.701	1.158	1672.8	3005.7
CHO07	B	3	4	2375.86	2760.78	0.701	1.189	1633.9	2873.4
CHO07	B	3	5	2395.43	2782.14	0.671	1.036	1541	2647
CHO07	B	3	6	2394.1	2739.42	0.671	1.036	1556.6	2646
CHO07	B	3	7	2384.31	2698.93	0.64	1.036	1516.3	2636.3
CHO07	B	3	8	2378.97	2757.22	0.64	1.006	1508.3	2565.5
CHO07	B	3	9	2378.08	2737.64	0.61	0.914	1447.5	2289.2
CHO07	B	3	10	2383.42	2709.61	0.579	0.975	1342.6	2261.3
CHO07	B	4	1	2379.41	2666.44	0.64	1.006	1485.4	2520.4
CHO07	B	4	2	2385.2	2746.54	0.701	1.128	1648.1	2851.8
CHO07	B	4	3	2379.41	2752.77	0.701	1.067	1608	2685.7
CHO07	B	4	4	2377.64	2720.73	0.671	1.006	1528	2481.3
CHO07	B	4	5	2370.96	2758.11	0.64	1.006	1469.8	2523.4
CHO07	B	4	6	2377.19	2762.11	0.64	0.975	1481.5	2439.3
CHO07	B	4	7	2375.86	2767.01	0.61	0.914	1444.6	2249.5
CHO07	B	4	8	2372.74	2694.92	0.61	1.006	1380.2	2347.4
CHO07	B	4	9	2389.65	2743.43	0.579	1.067	1314.1	2660.1
CHO07	B	4	10	2376.74	2986.84	0.579	0.975	1325.3	2375.3
CHO07	B	5	1	2372.3	2666.89	0.579	0.945	1348.7	2370.4
CHO07	B	5	2	2375.41	2687.36	0.61	0.945	1399.4	2332.4
CHO07	B	5	3	2376.74	2679.79	0.579	0.884	1371.5	2282.3
CHO07	B	5	4	2378.53	2727.85	0.64	0.914	1458	2328.9
CHO07	B	5	5	2375.86	2725.62	0.579	1.006	1338.9	2322.9
CHO07	B	5	6	2386.53	2679.79	0.579	0.975	1319	2380.5
CHO07	B	5	7	2379.41	2693.14	0.579	0.945	1319.8	2260.1
CHO07	B	5	8	2390.99	2736.3	0.579	0.945	1308.9	2278.8
CHO07	B	5	9	2385.64	3031.34	0.518	0.914	1166.6	2179.4
CHO07	B	5	10	2387.87	3116.78	0.518	0.853	1175.3	2095.5
CHO07	C	1	1	2367.4	2723.4	0.671	1.036	1550.5	2691.2
CHO07	C	1	2	2372.3	2726.07	0.671	1.036	1565.8	2593.6
CHO07	C	1	3	2377.64	2740.76	0.671	1.006	1555.2	2581
CHO07	C	1	4	2368.74	2964.59	0.671	1.067	1559.3	2667.6
CHO07	C	1	5	2369.18	3056.7	0.671	1.067	1544.5	2692.6
CHO07	C	1	6	2369.18	2738.97	0.671	1.067	1518.7	2576.9
CHO07	C	1	7	2369.62	2724.74	0.61	1.067	1398.3	2498.4
CHO07	C	1	8	2378.53	2919.2	0.579	1.006	1347.2	2422.4
CHO07	C	1	9	2364.73	2838.21	0.61	0.945	1408.6	2350.5
CHO07	C	1	10	2374.07	2737.64	0.579	1.006	1340.3	2396.1
CHO07	C	2	1	2368.74	2721.62	0.671	0.975	1545.7	2417.1
CHO07	C	2	2	2373.18	2749.66	0.671	1.006	1574.1	2424.1
CHO07	C	2	3	2372.74	2752.77	0.671	1.006	1550.6	2479.8
CHO07	C	2	4	2370.07	2718.06	0.64	0.945	1489.8	2341
CHO07	C	2	5	2373.18	2693.59	0.64	0.975	1446	2315.6
CHO07	C	2	6	2368.74	2724.74	0.61	0.914	1408.5	2121.7
CHO07	C	2	7	2373.63	2714.05	0.61	0.975	1397.8	2298.6
CHO07	C	2	8	2367.84	3051.36	0.579	0.945	1342.5	2296.7
CHO07	C	2	9	2382.09	2997.07	0.579	1.036	1351.8	2473.9
CHO07	C	2	10	2377.64	2764.34	0.579	1.006	1361.2	2437.2
CHO07	C	3	1	2380.3	2712.72	0.671	1.036	1576.8	2561.1
CHO07	C	3	2	2373.18	2793.71	0.64	0.975	1512.7	2361
CHO07	C	3	3	2380.3	2727.41	0.671	1.036	1571.6	2579.4
CHO07	C	3	4	2374.52	2772.35	0.671	1.006	1562.3	2528.4
CHO07	C	3	5	2369.62	2718.06	0.64	0.945	1470.6	2309.8
CHO07	C	3	6	2368.29	2702.49	0.61	0.884	1409.1	2123.8
CHO07	C	3	7	2374.07	2732.74	0.61	1.006	1435.5	2386.8
CHO07	C	3	8	2372.74	2727.85	0.61	1.036	1424.7	2514.7
CHO07	C	3	9	2367.4	3202.22	0.61	1.006	1388	2418.4
CHO07	C	3	10	2374.52	2821.3	0.549	1.006	1294.7	2448.6
CHO07	C	4	1	2358.05	2625.95	0.64	0.975	1450.3	2442.5
CHO07	C	4	2	2355.83	2715.84	0.64	0.914	1479.9	2306.6
CHO07	C	4	3	2356.28	2651.31	0.61	0.975	1391.2	2210.4
CHO07	C	4	4	2369.62	2703.38	0.61	1.067	1418.1	2603.3
CHO07	C	4	5	2363.84	2697.14	0.61	0.975	1430.5	2295.3
CHO07	C	4	6	2368.29	2702.04	0.579	1.006	1306.8	2438.4
CHO07	C	4	7	2362.95	2699.37	0.579	0.975	1353.8	2328.9
CHO07	C	4	8	2364.28	3074.06	0.549	0.975	1275.8	2299.3
CHO07	C	4	9	2359.84	2931.66	0.579	1.006	1306.7	2409.2
CHO07	C	4	10	2359.39	2762.11	0.488	0.762	1120	1900.1
CHO07	C	5	1	2356.72	2624.61	0.579	0.884	1332.8	2193.3
CHO07	C	5	2	2358.95	2638.85	0.61	0.884	1371.5	2129.2
CHO07	C	5	3	2360.72	2682.46	0.579	0.975	1348.5	2307.5
CHO07	C	5	4	2362.06	2653.98	0.579	0.914	1332.3	2116.6
CHO07	C	5	5	2373.63	2678.45	0.549	0.975	1295	2436.6
CHO07	C	5	6	2371.85	2954.8	0.518	0.884	1185.1	2142.4
CHO07	C	5	7	2365.62	2710.05	0.549	0.914	1239.9	2147.2
CHO07	C	5	8	2365.62	2841.77	0.488	0.853	1099.2	2023
CHO07	C	5	9	2355.39	2840.43	0.488	0.823	1117.8	1999.4
CHO07	C	5	10	2363.84	2852.89	0.427	0.762	964.6	1739
CHO08	A	1	1	1907.27	2457.74
CHO08	A	1	2	1913.94	2519.59
CHO08	A	1	3	1911.28	2540.95
CHO08	A	1	4	1768.88	2472.42
CHO08	A	1	5	1773.77	2403
CHO08	A	1	6	1769.32	2509.36
CHO08	A	1	7	1768.43	2523.59
CHO08	A	1	8	1635.82	2371.85
CHO08	A	1	9	1632.7	2354.05
CHO08	A	1	10	1641.61	2237.46
CHO08	A	2	1	1905.49	2427.47
CHO08	A	2	2	1906.83	2543.62
CHO08	A	2	3	1889.91	2687.36
CHO08	A	2	4	1765.76	2460.85
CHO08	A	2	5	1763.98	2577.89
CHO08	A	2	6	1759.97	2579.22
CHO08	A	2	7	1633.6	2374.97
CHO08	A	2	8	1631.82	2497.78
CHO08	A	2	9	1630.04	2560.53
CHO08	A	2	10	1624.25	2465.3
CHO08	A	3	1	1897.48	2433.26
CHO08	A	3	2	1894.37	2643.3
CHO08	A	3	3	1753.3	2559.2
CHO08	A	3	4	1754.63	2551.63
CHO08	A	3	5	1753.74	2603.7
CHO08	A	3	6	1752.86	2658.88
CHO08	A	3	7	1619.8	2439.49
CHO08	A	3	8	1617.13	2532.05
CHO08	A	3	9	1625.59	2488.89
CHO08	A	3	10	1612.68	2521.37
CHO08	A	4	1	1885.02	2317.56
CHO08	A	4	2	1758.64	2447.5
CHO08	A	4	3	1751.96	2595.68
CHO08	A	4	4	1741.29	2635.74
CHO08	A	4	5	1746.62	2549.85
CHO08	A	4	6	1611.79	2336.25
CHO08	A	4	7	1613.57	2463.07
CHO08	A	4	8	1620.69	2479.54
CHO08	A	4	9	1618.46	2553.86
CHO08	A	4	10	1626.92	2449.28
CHO08	A	5	1	1890.36	2504.01
CHO08	A	5	2	1746.18	2475.98
CHO08	A	5	3	1757.75	2512.03
CHO08	A	5	4	1755.97	2504.01
CHO08	A	5	5	1751.08	2417.68
CHO08	A	5	6	1614.02	2441.72
CHO08	A	5	7	1612.23	2508.91
CHO08	A	5	8	1606.01	2538.28
CHO08	A	5	9	1615.8	2344.26
CHO08	A	5	10	1616.24	2356.72
CHO08	B	1	1	1882.8	2643.3
CHO08	B	1	2	1867.22	2826.2
CHO08	B	1	3	1744.85	2711.83
CHO08	B	1	4	1750.18	2796.82
CHO08	B	1	5	1742.62	2793.71
CHO08	B	1	6	1603.34	2565.87
CHO08	B	1	7	1608.67	2554.3
CHO08	B	1	8
CHO08	B	1	9
CHO08	B	1	10
CHO08	B	2	1	1877.9	2581.89
CHO08	B	2	2	1745.29	2509.8
CHO08	B	2	3	1750.18	2722.51
CHO08	B	2	4	1749.3	2782.59
CHO08	B	2	5	1738.62	2803.05
CHO08	B	2	6	1739.95	2747.43
CHO08	B	2	7	1614.02	2528.49
CHO08	B	2	8	1609.57	2529.82
CHO08	B	2	9	1618.91	2525.38
CHO08	B	2	10	1597.55	2305.99
CHO08	B	3	1	1876.12	2484.88
CHO08	B	3	2	1870.34	2564.53
CHO08	B	3	3	1734.16	2664.66
CHO08	B	3	4	1735.5	2575.22
CHO08	B	3	5	1606.89	2565.43
CHO08	B	3	6	1601.56	2485.32
CHO08	B	3	7	1602.89	2589.01
CHO08	B	3	8	1601.11	2405.67
CHO08	B	3	9	1599.78	2437.71
CHO08	B	3	10	1582.42	2347.82
CHO08	B	4	1	1863.21	2525.38
CHO08	B	4	2	1733.72	2566.32
CHO08	B	4	3	1736.39	2618.82
CHO08	B	4	4	1731.94	2513.8
CHO08	B	4	5	1597.11	2543.18
CHO08	B	4	6	1597.99	2663.77
CHO08	B	4	7	1600.66	2460.85
CHO08	B	4	8	1604.67	2531.61
CHO08	B	4	9	1604.22	2364.73
CHO08	B	4	10	1582.87	2469.75
CHO08	B	5	1	1856.1	2394.1
CHO08	B	5	2	1733.28	2440.38
CHO08	B	5	3	1714.59	2559.2
CHO08	B	5	4	1596.66	2356.72
CHO08	B	5	5	1595.77	2503.57
CHO08	B	5	6	1593.99	2372.74
CHO08	B	5	7	1587.32	2447.95
CHO08	B	5	8	1582.42	2551.18
CHO08	B	5	9	1584.64	2366.51
CHO08	B	5	10	1599.33	2318.89
CHO08	C	1	1	1804.92	2255.7
CHO08	C	1	2	1911.72	2451.06
CHO08	C	1	3	1913.5	2499.12
CHO08	C	1	4	1913.5	2558.3
CHO08	C	1	5	1772.88	2394.99
CHO08	C	1	6	1770.65	2443.94
CHO08	C	1	7	1770.65	2478.65
CHO08	C	1	8	1769.77	2657.99
CHO08	C	1	9	1760.87	2114.64
CHO08	C	1	10	1633.6	2515.14
CHO08	C	2	1	1905.49	2439.05
CHO08	C	2	2	1904.15	2581.89
CHO08	C	2	3	1897.48	2661.99
CHO08	C	2	4	1771.55	2577.89
CHO08	C	2	5	1770.21	2566.32
CHO08	C	2	6	1769.77	2476.43
CHO08	C	2	7	1626.47	2537.39
CHO08	C	2	8	1620.24	2551.18
CHO08	C	2	9	1602.44	2516.47
CHO08	C	2	10	1626.03	2532.94
CHO08	C	3	1	1904.15	2354.05
CHO08	C	3	2	1895.26	2504.46
CHO08	C	3	3	1767.98	2415.91
CHO08	C	3	4	1763.09	2562.31
CHO08	C	3	5	1767.54	2640.63
CHO08	C	3	6	1620.24	2297.98
CHO08	C	3	7	1614.02	2424.36
CHO08	C	3	8	1631.82	2530.27
CHO08	C	3	9	1630.92	2431.48
CHO08	C	3	10	1602.44	2432.82
CHO08	C	4	1	1885.02	2425.25
CHO08	C	4	2	1753.3	2473.76
CHO08	C	4	3	1761.31	2575.22
CHO08	C	4	4	1754.63	2656.2
CHO08	C	4	5	1744.4	2528.05
CHO08	C	4	6	1614.46	2468.86
CHO08	C	4	7	1614.02	2475.98
CHO08	C	4	8	1606.89	2559.2
CHO08	C	4	9	1596.21	2463.07
CHO08	C	4	10	1610.01	2328.24
CHO08	C	5	1	1885.91	2486.22
CHO08	C	5	2	1744.85	2460.85
CHO08	C	5	3	1759.53	2574.32
CHO08	C	5	4	1629.14	2428.81
CHO08	C	5	5	1624.25	2468.86
CHO08	C	5	6	1618.91	2617.05
CHO08	C	5	7	1624.69	2658.43
CHO08	C	5	8	1609.12	2596.57
CHO08	C	5	9	1622.91	2555.64
CHO08	C	5	10	1614.9	2581.89
CHO16	A	1	1	2050.11	2614.82	0.884	1.494	1795.8	3473.3
CHO16	A	1	2	2074.14	2599.69	0.884	1.463	1760.7	3336.1
CHO16	A	1	3	2069.25	2586.78	0.853	1.463	1680.9	3277.3
CHO16	A	1	4	2063.91	2549.85	0.792	1.28	1559.6	2782.5
CHO16	A	1	5	2068.8	2588.12	0.823	1.433	1661.3	3292.3
CHO16	A	1	6	2070.14	2548.51	0.762	1.311	1557.6	2928.8
CHO16	A	1	7	2070.14	2536.5	0.762	1.311	1539	2974.9
CHO16	A	1	8	2067.47	2517.36	0.762	1.311	1502.8	2879
CHO16	A	1	9	2067.47	2498.23	0.701	1.158	1408.3	2581.5
CHO16	A	1	10	2072.81	2651.76	0.732	1.433	1491.8	3459
CHO16	A	2	1	2064.36	2534.28	0.853	1.341	1745.9	3056.4
CHO16	A	2	2	2088.39	2568.99	0.853	1.494	1750.9	3419.5
CHO16	A	2	3	2066.14	2624.61	0.884	1.463	1799.7	3428.4
CHO16	A	2	4	2080.38	2564.98	0.853	1.463	1725.2	3277
CHO16	A	2	5	2072.81	2544.95	0.792	1.402	1595.9	3131.1
CHO16	A	2	6	2076.82	2504.91	0.762	1.311	1531.5	2871
CHO16	A	2	7	2076.82	2465.74	0.671	1.189	1389.3	2737.6
CHO16	A	2	8	2074.59	2479.99	0.64	1.189	1250.2	2577.6
CHO16	A	2	9	2067.47	2433.7	0.61	1.067	1202.3	2213
CHO16	A	2	10	2073.26	2447.5	0.579	1.097	1180.7	2405.3
CHO16	A	3	1	2064.8	2439.05	0.792	1.28	1564.8	2770.6
CHO16	A	3	2	2065.69	2477.76	0.762	1.28	1540	2758.7
CHO16	A	3	3	2075.03	2453.28	0.732	1.25	1502.1	2777.1
CHO16	A	3	4	2080.38	2496.01	0.762	1.341	1519.9	3079.9
CHO16	A	3	5	2063.02	2436.38	0.64	1.036	1298.5	2240.6
CHO16	A	3	6	2067.47	2406.11	0.61	1.067	1225.7	2201.8
CHO16	A	3	7	2068.36	2408.78	0.61	1.067	1208	2215.3
CHO16	A	3	8	2066.58	2414.57	0.579	1.006	1127.7	2161.5
CHO16	A	3	9	1930.86	2363.39	0.732	1.128	1372.8	2237.5
CHO16	A	3	10	1933.97	2439.93	0.701	1.128	1323	2243.4
CHO16	A	4	1	2067.91	2459.96	0.732	1.28	1474.6	2788.5
CHO16	A	4	2	2075.48	2554.3	0.792	1.402	1600.4	3240.1
CHO16	A	4	3	2076.82	2501.79	0.732	1.311	1479.7	2995.3
CHO16	A	4	4	2066.14	2466.64	0.701	1.128	1382.2	2441.9
CHO16	A	4	5	2065.69	2432.37	0.671	1.128	1322	2360.1
CHO16	A	4	6	2065.24	2415.01	0.61	1.097	1189.5	2248.3
CHO16	A	4	7	2065.69	2392.76	0.518	0.914	1042.7	1950.7
CHO16	A	4	8	2063.02	2340.26	0.457	0.975	893	2072.6
CHO16	A	4	9	1925.96	2318.45	0.671	0.975	1242.2	1924.5
CHO16	A	4	10	1935.31	2303.76	0.61	1.067	1129.6	2177.2
CHO16	A	5	1	2075.93	2523.59	0.762	1.372	1546.5	3036.7
CHO16	A	5	2	2091.05	2472.86	0.732	1.28	1474.2	2894
CHO16	A	5	3	2083.49	2443.94	0.701	1.25	1443.9	2795.3
CHO16	A	5	4	2067.91	2409.68	0.64	1.036	1287.4	2375.6
CHO16	A	5	5	2073.7	2449.28	0.61	1.036	1238.2	2150.7
CHO16	A	5	6	2075.03	2400.78	0.549	0.945	1114	2005.7
CHO16	A	5	7	2063.02	2354.05	0.427	0.914	842.3	1936.8
CHO16	A	5	8	1929.96	2360.72	0.671	0.975	1238.4	1944.1
CHO16	A	5	9	1939.31	2294.86	0.579	1.036	1098.7	2013.4
CHO16	A	5	10	1935.31	2169.82	0.457	0.945	855.4	1841.3
CHO16	B	1	1	2044.78	2630.39	0.945	1.585	1910.9	3657.2
CHO16	B	1	2	2050.56	2604.14	0.945	1.524	1908.1	3496.4
CHO16	B	1	3	2053.23	2602.36	0.914	1.494	1828	3405.1
CHO16	B	1	4	2048.34	2543.62	0.853	1.402	1715.7	3197.2
CHO16	B	1	5	2050.11	2538.28	0.853	1.372	1680	3038.3
CHO16	B	1	6	2058.12	2552.07	0.823	1.372	1652.3	3137.4
CHO16	B	1	7	2058.57	2542.28	0.792	1.341	1590.3	2993.8
CHO16	B	1	8	2060.35	2475.98	0.762	1.25	1493.6	2743.4
CHO16	B	1	9	2057.24	2457.29	0.732	1.219	1426.8	2620.2
CHO16	B	1	10	2040.33	2445.72	0.64	1.067	1280.8	2341.9
CHO16	B	2	1	2055.9	2614.82	0.945	1.554	1873.7	3628.6
CHO16	B	2	2	2047	2597.91	0.945	1.494	1931.1	3452.7
CHO16	B	2	3	2052.34	2614.82	0.914	1.463	1829.9	3391.5
CHO16	B	2	4	2056.79	2593.46	0.823	1.311	1671.3	2950.8
CHO16	B	2	5	2056.79	2533.39	0.792	1.402	1563.2	3190
CHO16	B	2	6	2049.67	2497.34	0.762	1.28	1497.7	2809.6
CHO16	B	2	7	2047.89	2474.64	0.732	1.189	1426	2617.5
CHO16	B	2	8	2051.89	2436.38	0.701	1.219	1399.9	2758.3
CHO16	B	2	9	2047.44	2473.31	0.671	1.036	1342.3	2310.4
CHO16	B	2	10	2047.89	2443.94	0.579	1.006	1136.6	2060.5
CHO16	B	3	1	2059.01	2524.49	0.823	1.463	1620.8	3261.6
CHO16	B	3	2	2052.78	2487.99	0.823	1.372	1661.9	2972.8
CHO16	B	3	3	2060.8	2479.99	0.792	1.341	1572.8	2971.9
CHO16	B	3	4	2057.24	2463.07	0.762	1.28	1529.8	2846.8
CHO16	B	3	5	2059.01	2462.18	0.701	1.189	1413.4	2686.7
CHO16	B	3	6	2047.89	2390.99	0.64	0.975	1265.6	2129.3
CHO16	B	3	7	2050.11	2445.72	0.64	0.884	1248.3	1927.9
CHO16	B	3	8	2055.9	2424.8	0.579	1.006	1151.1	2090.6
CHO16	B	3	9	2052.78	2373.63	0.579	1.067	1141.9	2166.9
CHO16	B	3	10	2041.21	2334.91	0.488	0.823	941.8	1716.4
CHO16	B	4	1	2051.89	2610.37	0.884	1.524	1775.6	3519.3
CHO16	B	4	2	2057.68	2644.19	0.914	1.524	1840.5	3631.1
CHO16	B	4	3	2058.57	2618.38	0.884	1.494	1800.3	3461.9
CHO16	B	4	4	2057.68	2583.67	0.823	1.28	1632.3	2907.5
CHO16	B	4	5	2045.22	2468.41	0.671	0.975	1315.7	2095.8
CHO16	B	4	6	2048.78	2346.49	0.579	1.036	1162.2	2130.7
CHO16	B	4	7	2041.66	2378.53	0.518	0.792	989.7	1627.4
CHO16	B	4	8	1923.73	2374.52	0.792	1.219	1480.7	2408.1
CHO16	B	4	9	1915.72	2332.69	0.732	1.036	1329.9	2061.6
CHO16	B	4	10	1919.73	2290.86	0.64	1.097	1184	2252.4
CHO16	B	5	1	2051.01	2623.72	0.914	1.554	1816.8	3587.7
CHO16	B	5	2	2053.23	2567.2	0.884	1.494	1764.2	3355.1
CHO16	B	5	3	2055.01	2615.26	0.823	1.28	1649.8	2877.8
CHO16	B	5	4	2047.89	2485.32	0.732	1.189	1428.2	2589.2
CHO16	B	5	5	2062.13	2464.41	0.701	1.219	1385.5	2809.2
CHO16	B	5	6	2045.66	2394.55	0.579	1.067	1111.2	2123.9
CHO16	B	5	7	1912.61	2423.03	0.792	1.28	1486.7	2738.4
CHO16	B	5	8	1924.62	2378.53	0.762	1.341	1443	2809.2
CHO16	B	5	9	1916.62	2382.09	0.701	1.036	1317.7	2155.9
CHO16	B	5	10	1910.38	2261.93	0.549	0.914	1012.4	1846.2
CHO16	C	1	1	2055.01	2645.53	0.914	1.524	1856.2	3583.2
CHO16	C	1	2	2059.91	2566.32	0.884	1.402	1780.8	3179.7
CHO16	C	1	3	2057.68	2551.18	0.853	1.372	1710.3	3038.2
CHO16	C	1	4	2059.01	2524.93	0.792	1.311	1598.5	2891.7
CHO16	C	1	5	2062.57	2545.4	0.792	1.28	1571.1	2872.4
CHO16	C	1	6	2057.68	2509.8	0.762	1.25	1521.2	2819.2
CHO16	C	1	7	2066.14	2483.55	0.732	1.219	1454.2	2767.4
CHO16	C	1	8	2063.02	2484.88	0.701	1.189	1396.2	2720.3
CHO16	C	1	9	2047.44	2468.41	0.671	1.158	1311.4	2560.4
CHO16	C	1	10	2057.24	2434.59	0.579	1.067	1164.6	2295
CHO16	C	2	1	2068.8	2540.51	0.853	1.433	1699	3187.8
CHO16	C	2	2	2059.01	2593.46	0.853	1.494	1698.9	3456.8
CHO16	C	2	3	2059.01	2492	0.762	1.311	1518.7	2949.3
CHO16	C	2	4	2063.47	2478.2	0.732	1.372	1442.2	3051.7
CHO16	C	2	5	2050.56	2524.04	0.762	1.402	1490.7	3157.3
CHO16	C	2	6	2058.57	2448.84	0.701	1.219	1388.6	2737.8
CHO16	C	2	7	2059.91	2432.37	0.671	1.158	1330.2	2658.3
CHO16	C	2	8	2048.34	2446.61	0.579	1.067	1128.9	2325.6
CHO16	C	2	9	2059.01	2389.65	0.549	1.006	1094.2	2178.7
CHO16	C	2	10	2055.01	2391.43	0.488	0.945	951.8	2006
CHO16	C	3	1	2067.91	2487.55	0.762	1.341	1511	2985.4
CHO16	C	3	2	2068.36	2468.41	0.732	1.28	1484.4	2901.7
CHO16	C	3	3	2059.91	2504.01	0.671	1.28	1370.2	2929.6
CHO16	C	3	4	2055.01	2474.64	0.671	1.189	1343.4	2707.1
CHO16	C	3	5	2050.56	2378.97	0.61	1.067	1224.8	2315.7
CHO16	C	3	6	2047.44	2334.03	0.518	0.975	1006.7	2095.1
CHO16	C	3	7	2047.44	2315.34	0.488	0.884	967.3	1887.7
CHO16	C	3	8	2050.11	2462.18	0.396	0.975	784.5	2106.8
CHO16	C	3	9	1930.41	2341.59	0.732	1.158	1388.1	2391.2
CHO16	C	3	10	1923.29	2281.51	0.579	0.884	1049.4	1761.2
CHO16	C	4	1	2066.58	2508.47	0.792	1.341	1595.5	2981.4
CHO16	C	4	2	2063.02	2476.87	0.732	1.219	1474.3	2651.3
CHO16	C	4	3	2065.69	2496.89	0.701	1.219	1434.8	2804.9
CHO16	C	4	4	2062.57	2419.47	0.64	1.036	1278.7	2327.3
CHO16	C	4	5	2054.57	2400.78	0.579	1.006	1114.3	2054.4
CHO16	C	4	6	2047.89	2342.03	0.488	0.884	953.4	1846.4
CHO16	C	4	7	2054.12	2497.78	0.396	1.006	774.9	2197.9
CHO16	C	4	8	1923.73	2329.13	0.671	0.945	1249.7	1876.4
CHO16	C	4	9	1925.07	2288.19	0.61	1.036	1150.4	2023.4
CHO16	C	4	10	1923.73	2413.68	0.549	1.158	1013.9	2519.6
CHO16	C	5	1	2068.36	2498.23	0.732	1.311	1491.2	2944.1
CHO16	C	5	2	2063.47	2564.98	0.701	1.28	1408.5	3066.4
CHO16	C	5	3	2061.24	2435.93	0.64	1.219	1273.1	2602.7
CHO16	C	5	4	2058.12	2391.43	0.579	1.158	1137.9	2505.4
CHO16	C	5	5	2058.12	2549.41	0.396	1.036	801.5	2330.2
CHO16	C	5	6	1933.97	2309.99	0.732	1.158	1360.1	2427.5
CHO16	C	5	7	1933.97	2299.32	0.64	1.158	1179.3	2275.5
CHO16	C	5	8	1925.52	2212.54	0.488	0.975	919.6	1906.4
CHO16	C	5	9	1916.62	2180.5	0.396	0.701	727.1	1310.7
CHO16	C	5	10	1917.06	2176.49	0.396	0.823	739.6	1626.3
CHO18	A	1	1	1532.58	2061.24	0.518	1.097	470.8	1831.4
CHO18	A	1	2	1533.47	2111.08	0.518	1.158	688.8	1900
CHO18	A	1	3	1530.8	2016.3	0.518	1.097	698.1	1825.5
CHO18	A	1	4	1535.69	1976.69	0.518	1.158	692.5	1892.1
CHO18	A	1	5	1535.69	1891.25	0.518	0.975	676.4	1584.3
CHO18	A	1	6	1537.47	1962.45	0.488	1.097	771.6	1761.9
CHO18	A	1	7	1534.81	1982.47	0.488	0.975	699.6	1551.4
CHO18	A	1	8	1538.81	1986.04	0.488	1.036	757.3	1707
CHO18	A	1	9	1534.36	2074.59	0.488	0.975	790.7	1579.2
CHO18	A	1	10	1536.14	1735.94	0.396	0.914	662.2	1438.7
CHO18	A	2	1	1528.13	1955.78	0.457	1.006	673.2	1572.4
CHO18	A	2	2	1519.23	2067.47	0.518	1.036	773.8	1663.2
CHO18	A	2	3	1533.03	2138.22	0.488	1.036	725.6	1647.6
CHO18	A	2	4	1508.11	2078.59	0.549	1.067	768.7	1647.6
CHO18	A	2	5	1527.68	1960.22	0.488	0.975	700.8	1555.6
CHO18	A	2	6	1390.18	1762.2	0.61	1.128	811.8	1608.9
CHO18	A	2	7	1379.5	1711.03	0.61	1.097	808.1	1537.3
CHO18	A	2	8	1379.06	1587.32	0.579	1.036	754.5	1494.8
CHO18	A	2	9	1396.41	1734.61	0.549	1.067	742.7	1514.8
CHO18	A	2	10	1391.96	1579.75	0.579	1.036	777.4	1490
CHO18	A	3	1	1528.58	1982.03	0.427	0.945	629.9	1495.9
CHO18	A	3	2	1529.46	1842.74	0.457	0.914	673.2	1442.6
CHO18	A	3	3	1526.35	1688.33	0.396	0.853	595.8	1325.4
CHO18	A	3	4	1389.73	1634.93	0.579	1.067	767.9	1514.3
CHO18	A	3	5	1388.85	1590.43	0.579	1.006	749.2	1418.7
CHO18	A	3	6	1382.62	1561.06	0.549	0.945	711.3	1310
CHO18	A	3	7	1385.29	1633.6	0.61	1.036	786.2	1437.7
CHO18	A	3	8	1382.17	1639.83	0.579	1.006	763.6	1417.8
CHO18	A	3	9	1379.94	1553.05	0.549	1.006	728.5	1395.7
CHO18	A	3	10	1383.95	1562.84	0.579	1.036	758.1	1470.6
CHO18	A	4	1	1530.36	1892.14	0.396	0.884	597.6	1368
CHO18	A	4	2	1537.03	1863.66	0.457	1.006	683.1	1638.1
CHO18	A	4	3	1399.53	1677.65	0.61	1.097	832.5	1642.9
CHO18	A	4	4	1385.29	1677.65	0.64	1.189	840	1683
CHO18	A	4	5	1381.28	1796.02	0.671	1.128	861.9	1595.3
CHO18	A	4	6	1382.62	1732.38	0.64	1.189	818.5	1713.6
CHO18	A	4	7	1381.28	1658.96	0.61	1.128	802.7	1591.5
CHO18	A	4	8	1380.39	1665.63	0.61	1.189	790.8	1667.5
CHO18	A	4	9	1246.44	1545.48	0.701	1.158	833.3	1460.1
CHO18	A	4	10	1254.45	1463.16	0.701	1.219	842.6	1576.2
CHO18	A	5	1	1525.46	1770.65	0.335	0.762	470.8	1162.8
CHO18	A	5	2	1389.73	1609.57	0.518	1.006	688.8	1404
CHO18	A	5	3	1382.17	1621.13	0.518	0.975	698.1	1383
CHO18	A	5	4	1378.61	1585.54	0.518	1.006	692.5	1386.3
CHO18	A	5	5	1382.17	1566.85	0.518	0.975	676.4	1389.9
CHO18	A	5	6	1250.01	1445.36	0.64	1.097	771.6	1375
CHO18	A	5	7	1250.89	1428.01	0.61	1.067	699.6	1351.6
CHO18	A	5	8	1250.89	1440.46	0.64	1.067	757.3	1371.8
CHO18	A	5	9	1253.57	1478.73	0.671	1.067	790.7	1323.8
CHO18	A	5	10	1251.79	1431.12	0.549	1.036	662.2	1313.5
CHO18	B	1	1	1520.12	1998.49	0.549	1.158	808.2	1886.2
CHO18	B	1	2	1542.37	2123.54	0.549	1.189	796	1993.7
CHO18	B	1	3	1543.26	2073.26	0.518	1.158	758.6	1963.2
CHO18	B	1	4	1545.48	2015.4	0.488	1.128	738.7	1861.6
CHO18	B	1	5	1537.47	1905.49	0.488	1.097	738.6	1748.3
CHO18	B	1	6	1543.7	1949.1	0.488	1.067	728.4	1718.4
CHO18	B	1	7	1544.6	1904.6	0.488	1.006	709.6	1624.9
CHO18	B	1	8	1547.27	1943.32	0.457	1.006	698.4	1615.2
CHO18	B	1	9	1541.48	1939.76	0.457	0.945	658.1	1499.6
CHO18	B	1	10	1546.38	1831.17	0.427	1.036	642	1705
CHO18	B	2	1	1540.59	1904.15	0.488	1.006	732.1	1657.8
CHO18	B	2	2	1543.26	1922.4	0.488	1.097	712.3	1803.8
CHO18	B	2	3	1545.93	1923.29	0.457	1.067	699.2	1728.2
CHO18	B	2	4	1541.92	1899.7	0.427	1.036	642.4	1691.9
CHO18	B	2	5	1531.24	1757.75	0.457	0.914	668.9	1408.2
CHO18	B	2	6	1419.55	1664.74	0.579	1.158	780.7	1723.5
CHO18	B	2	7	1394.63	1691	0.61	1.128	799.7	1631.2
CHO18	B	2	8	1399.97	1627.37	0.579	1.097	784.4	1518.2
CHO18	B	2	9	1413.77	1606.01	0.579	1.097	778.7	1578.5
CHO18	B	2	10	1398.19	1575.3	0.549	0.975	731.1	1407.4
CHO18	B	3	1	1526.35	2004.28	0.457	1.006	670.5	1647.1
CHO18	B	3	2	1535.25	1955.78	0.488	1.036	715.7	1676.5
CHO18	B	3	3	1543.26	1936.19	0.427	0.945	641.7	1511
CHO18	B	3	4	1394.18	1647.39	0.579	1.158	761.2	1647.4
CHO18	B	3	5	1417.33	1737.28	0.549	1.158	759.5	1746.1
CHO18	B	3	6	1410.2	1708.36	0.579	1.067	771.3	1572.3
CHO18	B	3	7	1407.54	1572.18	0.549	1.036	717.4	1454
CHO18	B	3	8	1399.97	1591.32	0.549	1.006	721.9	1417.3
CHO18	B	3	9	1392.4	1671.42	0.518	1.097	701.1	1550.8
CHO18	B	3	10	1398.63	1533.47	0.457	0.914	625.1	1277
CHO18	B	4	1	1535.25	1897.48	0.396	0.945	567.9	1501.4
CHO18	B	4	2	1403.53	1655.4	0.549	1.097	728.4	1616.6
CHO18	B	4	3	1399.97	1643.83	0.549	1.097	743.1	1627.3
CHO18	B	4	4	1392.85	1620.69	0.549	1.128	732.7	1604.7
CHO18	B	4	5	1404.42	1667.86	0.549	1.128	731.7	1663.9
CHO18	B	4	6	1393.3	1597.99	0.549	1.097	714.8	1551.1
CHO18	B	4	7	1266.03	1505.88	0.64	1.128	756.1	1466.9
CHO18	B	4	8	1263.36	1493.42	0.61	1.097	722.7	1384.9
CHO18	B	4	9	1261.13	1430.67	0.549	1.006	664.3	1246.8
CHO18	B	4	10	1262.91	1489.41	0.61	1.189	736.3	1541.3
CHO18	B	5	1	1516.12	1963.34	0.427	1.036	636.5	1665.6
CHO18	B	5	2	1391.96	1635.38	0.579	1.158	759.6	1666.9
CHO18	B	5	3	1395.52	1637.6	0.579	1.158	762	1718.2
CHO18	B	5	4	1401.31	1634.04	0.549	1.128	733.9	1616.3
CHO18	B	5	5	1387.95	1648.72	0.549	1.128	699.8	1632.4
CHO18	B	5	6	1266.03	1517.45	0.64	1.158	773	1497.8
CHO18	B	5	7	1262.02	1432.45	0.64	1.067	749.7	1364.8
CHO18	B	5	8	1265.58	1452.04	0.579	1.128	703.8	1435
CHO18	B	5	9	1266.91	1468.94	0.579	1.158	695.1	1508.6
CHO18	B	5	10	1263.8	1418.66	0.61	1.067	728.3	1364.9
CHO18	C	1	1	1534.36	1989.15	0.579	1.189	851.2	2002.6
CHO18	C	1	2	1533.47	2093.72	0.579	1.189	877.6	1971
CHO18	C	1	3	1536.59	2173.38	0.61	1.219	884.8	2066.1
CHO18	C	1	4	1535.69	1970.02	0.579	1.189	864.8	1950.3
CHO18	C	1	5	1537.47	1917.95	0.579	1.158	872.8	1860.6
CHO18	C	1	6	1540.59	1759.09	0.579	1.128	837.6	1870.6
CHO18	C	1	7	1534.81	1775.99	0.549	1.097	825.8	1762.5
CHO18	C	1	8	1535.69	1807.59	0.518	1.097	768.5	1845.4
CHO18	C	1	9	1519.67	1767.98	0.518	1.036	751.3	1645.2
CHO18	C	1	10	1537.92	1734.16	0.457	0.914	652.5	1448.3
CHO18	C	2	1	1506.33	1978.03	0.549	1.006	789.2	1594.5
CHO18	C	2	2	1541.92	1973.58	0.549	1.097	832.9	1750.3
CHO18	C	2	3	1536.59	1985.59	0.488	1.036	735.4	1615.3
CHO18	C	2	4	1536.59	1881.9	0.488	0.945	712.4	1517.4
CHO18	C	2	5	1536.14	1798.24	0.488	1.006	705.8	1580.7
CHO18	C	2	6	1389.29	1629.59	0.64	1.128	838.9	1635.8
CHO18	C	2	7	1383.51	1620.69	0.64	1.128	831.3	1578.4
CHO18	C	2	8	1399.08	1616.24	0.64	1.128	868.1	1638.2
CHO18	C	2	9	1385.73	1728.38	0.64	1.189	837.7	1691.4
CHO18	C	2	10	1397.3	1656.73	0.61	1.006	830.3	1410.4
CHO18	C	3	1	1534.81	2014.96	0.579	1.097	849.3	1770.4
CHO18	C	3	2	1528.13	1931.3	0.549	1.006	800.9	1555.3
CHO18	C	3	3	1537.47	1829.39	0.488	1.006	718.7	1582.7
CHO18	C	3	4	1396.41	1663.41	0.64	1.097	851.9	1564.4
CHO18	C	3	5	1397.3	1643.38	0.61	1.006	820.5	1414.9
CHO18	C	3	6	1379.94	1600.66	0.64	1.097	820.2	1494.8
CHO18	C	3	7	1402.64	1604.67	0.64	1.097	841	1578.5
CHO18	C	3	8	1385.29	1589.98	0.579	1.097	768.1	1496.8
CHO18	C	3	9	1402.64	1609.12	0.61	1.036	795.8	1457.5
CHO18	C	3	10	1384.84	1589.54	0.61	1.036	790.2	1399.6
CHO18	C	4	1	1530.36	1892.14	0.396	0.884	597.6	1368
CHO18	C	4	2	1537.03	1863.66	0.457	1.006	683.1	1638.1
CHO18	C	4	3	1399.53	1677.65	0.61	1.097	832.5	1642.9
CHO18	C	4	4	1385.29	1677.65	0.64	1.189	840	1683
CHO18	C	4	5	1381.28	1796.02	0.671	1.128	861.9	1595.3
CHO18	C	4	6	1382.62	1732.38	0.64	1.189	818.5	1713.6
CHO18	C	4	7	1381.28	1658.96	0.61	1.128	802.7	1591.5
CHO18	C	4	8	1380.39	1665.63	0.61	1.189	790.8	1667.5
CHO18	C	4	9	1246.44	1545.48	0.701	1.158	833.3	1460.1
CHO18	C	4	10	1254.45	1463.16	0.701	1.219	842.6	1576.2
CHO18	C	5	1	1529.91	1841.41	0.396	0.975	577.5	1552.7
CHO18	C	5	2	1399.53	1670.97	0.579	1.128	780.9	1709.9
CHO18	C	5	3	1392.4	1688.78	0.61	1.158	814.8	1653.1
CHO18	C	5	4	1252.23	1530.36	0.732	1.28	873.1	1621.4
CHO18	C	5	5	1259.35	1566.4	0.732	1.28	865.6	1689.2
CHO18	C	5	6	1254.9	1489.86	0.762	1.311	892.7	1705.1
CHO18	C	5	7	1254.45	1571.3	0.762	1.341	894.4	1704.4
CHO18	C	5	8	1258.02	1533.91	0.701	1.189	844.4	1568.1
CHO18	C	5	9	1251.79	1615.35	0.701	1.25	842.7	1613.1
CHO18	C	5	10	1252.67	1448.92	0.579	1.006	693.5	1262.8
CHO19	A	1	1	2189.4	2632.62	0.701	1.067	1454.7	2439.6
CHO19	A	1	2	2196.97	2860.91	0.823	1.28	1771.5	3086.5
CHO19	A	1	3	2195.18	2908.52	0.792	1.158	1695.6	2767.6
CHO19	A	1	4	2197.41	2888.49	0.762	1.128	1639.1	2693.7
CHO19	A	1	5	2193.41	2838.21	0.732	1.128	1562.9	2682.9
CHO19	A	1	6	2196.52	2871.14	0.732	1.097	1572.4	2632.1
CHO19	A	1	7	2193.85	2858.68	0.732	1.158	1551	2752.6
CHO19	A	1	8	2199.64	2865.36	0.701	1.128	1510	2641.1
CHO19	A	1	9	2195.63	2841.77	0.671	1.097	1448.7	2548.2
CHO19	A	1	10	2201.86	2855.57	0.701	1.158	1463.5	2785.6
CHO19	A	2	1	2192.07	2727.41	0.762	1.25	1629.4	3028.3
CHO19	A	2	2	2199.19	2835.54	0.792	1.25	1714.6	3020.7
CHO19	A	2	3	2200.08	2833.76	0.792	1.219	1690.3	2949.3
CHO19	A	2	4	2207.64	2867.58	0.792	1.219	1685.1	2969.9
CHO19	A	2	5	2201.86	2843.55	0.732	1.097	1567.9	2642
CHO19	A	2	6	2200.97	2808.39	0.732	1.128	1539.2	2672.5
CHO19	A	2	7	2197.86	2809.73	0.701	1.067	1500.3	2545.1
CHO19	A	2	8	2200.53	2841.32	0.701	1.067	1457.8	2560.9
CHO19	A	2	9	2201.41	2836.88	0.701	1.189	1494.3	2861.3
CHO19	A	2	10	2197.86	2806.17	0.64	1.128	1383	2735
CHO19	A	3	1	2195.63	2731.41	0.762	1.28	1631	3100.9
CHO19	A	3	2	2201.86	2795.49	0.762	1.219	1641.8	2983.4
CHO19	A	3	3	2200.97	2794.6	0.762	1.189	1601.4	2894.1
CHO19	A	3	4	2201.86	2772.8	0.732	1.158	1583.8	2836.1
CHO19	A	3	5	2201.86	2811.07	0.732	1.158	1576.6	2786.8
CHO19	A	3	6	2200.08	2802.61	0.701	1.097	1480.8	2633.5
CHO19	A	3	7	2196.52	2816.41	0.701	1.128	1451	2644.2
CHO19	A	3	8	2195.18	2801.72	0.64	1.067	1375.9	2507.5
CHO19	A	3	9	2191.62	2819.52	0.61	0.975	1291.7	2273.9
CHO19	A	3	10	2197.86	2801.28	0.549	1.006	1150.2	2353.1
CHO19	A	4	1	2186.28	2698.48	0.732	1.219	1514.6	2990.5
CHO19	A	4	2	2190.29	2737.2	0.732	1.189	1534.9	2901.3
CHO19	A	4	3	2196.52	2771.46	0.732	1.158	1545.9	2795.5
CHO19	A	4	4	2196.97	2731.86	0.701	1.097	1469.4	2625.4
CHO19	A	4	5	2194.74	2775.47	0.671	1.067	1437.8	2507.7
CHO19	A	4	6	2194.3	2715.84	0.64	1.097	1319.4	2575
CHO19	A	4	7	2057.24	2624.61	0.732	1.128	1445.4	2530.5
CHO19	A	4	8	2052.34	2577.89	0.671	1.036	1298.1	2262.8
CHO19	A	4	9	2053.68	2587.68	0.64	1.006	1232.2	2151.4
CHO19	A	4	10	1917.51	2505.8	0.762	1.128	1374.1	2234.5
CHO19	A	5	1	2186.73	2661.55	0.671	1.067	1391.9	2574.1
CHO19	A	5	2	2185.84	2679.34	0.671	1.067	1407	2549.7
CHO19	A	5	3	2188.95	2734.53	0.671	1.067	1407	2536
CHO19	A	5	4	2188.95	2672.22	0.64	1.067	1371.3	2522.9
CHO19	A	5	5	2186.28	2719.84	0.64	1.006	1367.1	2363
CHO19	A	5	6	2192.96	2700.7	0.549	0.975	1157.4	2290.7
CHO19	A	5	7	2059.01	2581.45	0.671	0.975	1298.3	2097.4
CHO19	A	5	8	2055.45	2488.44	0.549	0.914	1088.9	1950.8
CHO19	A	5	9	1919.73	2439.49	0.732	1.067	1366.4	2136.6
CHO19	A	5	10	1930.41	2477.32	0.64	1.006	1155.1	2049.3
CHO19	B	1	1	2223.22	2706.05	0.762	1.189	1628.8	2900
CHO19	B	1	2	2224.11	2835.99	0.792	1.189	1698.4	2861.5
CHO19	B	1	3	2219.22	2836.88	0.792	1.219	1720.6	2989.7
CHO19	B	1	4	2216.55	2826.64	0.823	1.28	1760.1	3196.3
CHO19	B	1	5	2223.22	2891.16	0.792	1.219	1734.2	2998.4
CHO19	B	1	6	2222.33	2857.34	0.792	1.189	1677.4	2954.8
CHO19	B	1	7	2217.88	2836.43	0.762	1.189	1643	2862.5
CHO19	B	1	8	2216.1	2818.63	0.762	1.158	1645.4	2793.4
CHO19	B	1	9	2217.43	2848	0.732	1.067	1566.5	2543
CHO19	B	1	10	2224.11	2839.55	0.701	1.128	1498.9	2755.9
CHO19	B	2	1	2210.32	2738.53	0.762	1.128	1596.6	2616.3
CHO19	B	2	2	2207.64	2751.43	0.762	1.128	1629.5	2688.3
CHO19	B	2	3	2218.77	2808.39	0.762	1.128	1636.4	2644.3
CHO19	B	2	4	2222.78	2854.23	0.792	1.189	1696.8	2749.9
CHO19	B	2	5	2221.44	2834.65	0.762	1.158	1638.5	2754
CHO19	B	2	6	2220.55	2850.67	0.792	1.219	1706.4	2943.4
CHO19	B	2	7	2219.22	2848.45	0.732	1.067	1585.4	2583.2
CHO19	B	2	8	2223.66	2863.57	0.762	1.158	1625	2797.4
CHO19	B	2	9	2215.21	2854.68	0.732	1.036	1553.5	2452.7
CHO19	B	2	10	2216.55	2848	0.701	1.067	1481.1	2600
CHO19	B	3	1	2217.88	2718.06	0.792	1.25	1655	3004.2
CHO19	B	3	2	2224.11	2847.11	0.823	1.219	1748.6	2928.3
CHO19	B	3	3	2218.32	2827.53	0.792	1.158	1716.5	2673.1
CHO19	B	3	4	2220.55	2826.64	0.792	1.158	1686.1	2725.9
CHO19	B	3	5	2225	2832.87	0.762	1.158	1635.9	2823.4
CHO19	B	3	6	2228.11	2901.84	0.792	1.128	1673.8	2709.6
CHO19	B	3	7	2220.11	2839.55	0.762	1.158	1619.3	2795.3
CHO19	B	3	8	2221.89	2860.01	0.762	1.128	1615.2	2696.3
CHO19	B	3	9	2217.43	2829.31	0.732	1.097	1567	2577.7
CHO19	B	3	10	2220.11	2855.57	0.671	0.975	1467.2	2316.7
CHO19	B	4	1	2210.32	2665.11	0.732	1.158	1525	2684.2
CHO19	B	4	2	2212.99	2775.02	0.762	1.158	1629.8	2690.6
CHO19	B	4	3	2220.11	2762.11	0.792	1.189	1665.4	2770.5
CHO19	B	4	4	2219.22	2852.89	0.792	1.189	1684.4	2844.4
CHO19	B	4	5	2220.55	2835.99	0.762	1.128	1601.7	2693.4
CHO19	B	4	6	2212.54	2810.62	0.732	1.128	1578.1	2651.9
CHO19	B	4	7	2212.54	2763.89	0.732	1.128	1543	2665.4
CHO19	B	4	8	2224.55	2822.19	0.732	1.097	1555	2636.7
CHO19	B	4	9	2220.99	2768.34	0.701	1.128	1522.1	2724.1
CHO19	B	4	10	2214.32	2781.25	0.671	1.006	1408.3	2375.8
CHO19	B	5	1	2213.88	2720.73	0.762	1.128	1590.4	2572.7
CHO19	B	5	2	2221.44	2799.94	0.762	1.128	1631.1	2623.1
CHO19	B	5	3	2224.55	2807.51	0.762	1.128	1638.5	2564.1
CHO19	B	5	4	2220.99	2842.22	0.762	1.158	1657.2	2699.7
CHO19	B	5	5	2221.44	2787.48	0.762	1.128	1626.1	2771.5
CHO19	B	5	6	2215.66	2843.55	0.701	1.036	1528.4	2458.7
CHO19	B	5	7	2218.77	2777.69	0.732	1.097	1535	2584.1
CHO19	B	5	8	2220.11	2769.68	0.701	1.067	1520.6	2556.3
CHO19	B	5	9	2216.1	2795.93	0.671	0.975	1459.9	2323.3
CHO19	B	5	10	2211.2	2789.7	0.61	0.914	1323.8	2012.3
CHO19	C	1	1	2240.57	2817.74	0.823	1.311	1749.8	3289.6
CHO19	C	1	2	2237.91	2880.93	0.823	1.25	1755.9	3127.5
CHO19	C	1	3	2249.03	2865.36	0.762	1.25	1684	3128
CHO19	C	1	4	2248.14	2879.59	0.762	1.25	1685.6	3092.8
CHO19	C	1	5	2248.14	2875.14	0.762	1.25	1674.6	3140.1
CHO19	C	1	6	2249.47	2872.92	0.732	1.189	1616.3	2913.7
CHO19	C	1	7	2248.59	2900.51	0.701	1.097	1545.5	2665.3
CHO19	C	1	8	2253.03	2947.24	0.732	1.128	1585.4	2808.3
CHO19	C	1	9	2247.25	2919.2	0.701	1.067	1491.9	2559.2
CHO19	C	1	10	2255.26	2894.72	0.64	1.097	1393.1	2633
CHO19	C	2	1	2241.47	2770.12	0.762	1.25	1629	3102.2
CHO19	C	2	2	2249.92	2868.03	0.792	1.28	1727	3191.6
CHO19	C	2	3	2249.03	2851.11	0.762	1.219	1665.8	2966
CHO19	C	2	4	2251.26	2885.82	0.762	1.189	1670.7	2908
CHO19	C	2	5	2249.47	2837.32	0.701	1.128	1550.2	2758.5
CHO19	C	2	6	2250.36	2876.48	0.732	1.219	1619.3	3018
CHO19	C	2	7	2253.93	2919.2	0.732	1.128	1589.1	2827.5
CHO19	C	2	8	2250.36	2892.5	0.701	1.097	1515.3	2667.8
CHO19	C	2	9	2246.36	2905.85	0.671	1.036	1448.8	2459
CHO19	C	2	10	2247.7	2841.77	0.64	1.158	1390	2766.7
CHO19	C	3	1	2250.36	2805.72	0.762	1.219	1628.2	2915.1
CHO19	C	3	2	2249.03	2877.37	0.792	1.189	1688.5	2927.3
CHO19	C	3	3	2248.14	2917.42	0.762	1.158	1677.9	2843.3
CHO19	C	3	4	2243.24	2859.12	0.732	1.128	1573.2	2745.3
CHO19	C	3	5	2248.14	2821.74	0.732	1.128	1566.4	2713.8
CHO19	C	3	6	2251.7	2891.61	0.732	1.158	1605.8	2865.5
CHO19	C	3	7	2250.81	2891.61	0.701	1.097	1512.8	2630.4
CHO19	C	3	8	2245.03	2843.55	0.671	1.067	1449.4	2599.9
CHO19	C	3	9	2241.91	2856.9	0.61	0.945	1350.5	2183.4
CHO19	C	3	10	2249.47	2833.76	0.579	0.914	1249.5	2153.9
CHO19	C	4	1	2246.36	2796.82	0.732	1.219	1574	3011.6
CHO19	C	4	2	2248.59	2843.11	0.732	1.158	1612.2	2822.2
CHO19	C	4	3	2249.47	2843.99	0.732	1.097	1594	2655.1
CHO19	C	4	4	2249.47	2892.95	0.732	1.128	1619	2780.4
CHO19	C	4	5	2251.7	2829.76	0.732	1.128	1561.7	2794.6
CHO19	C	4	6	2250.81	2821.74	0.671	1.036	1465.9	2545.4
CHO19	C	4	7	2245.47	2799.49	0.64	1.006	1390.6	2418.9
CHO19	C	4	8	2245.47	2806.17	0.61	0.975	1333.2	2294.6
CHO19	C	4	9	2244.14	2841.77	0.579	0.945	1244.5	2128.2
CHO19	C	4	10	2244.58	2858.24	0.518	0.823	1127.1	1990.4
CHO19	C	5	1	2244.14	2745.2	0.701	1.128	1510.4	2794.4
CHO19	C	5	2	2245.91	2843.11	0.732	1.128	1601.2	2782.9
CHO19	C	5	3	2248.14	2838.66	0.701	1.097	1549.7	2650.4
CHO19	C	5	4	2244.14	2843.55	0.701	1.097	1539.5	2717.3
CHO19	C	5	5	2247.25	2908.07	0.701	1.036	1508	2458.7
CHO19	C	5	6	2245.91	2888.05	0.64	1.006	1391.4	2349.7
CHO19	C	5	7	2246.8	2827.09	0.61	0.975	1347.7	2290.7
CHO19	C	5	8	2244.14	2794.6	0.579	0.945	1252.7	2150.5
CHO19	C	5	9	2238.8	2766.57	0.518	0.853	1101.3	1922.5
CHO19	C	5	10	2241.91	2735.86	0.427	0.853	940.1	1998.6
CHO20	A	1	1	2122.65	2696.7	0.823	1.341	1684	3119.6
CHO20	A	1	2	2130.66	2735.41	0.823	1.28	1657.6	2995.5
CHO20	A	1	3	2127.55	2766.12	0.823	1.219	1662.9	2830.4
CHO20	A	1	4	2133.78	2728.74	0.792	1.25	1608.7	2919.1
CHO20	A	1	5	2135.55	2688.69	0.762	1.25	1546.2	2860.1
CHO20	A	1	6	2132.89	2678.01	0.732	1.097	1495.2	2488.7
CHO20	A	1	7	2132.44	2661.99	0.732	1.128	1493.5	2599.5
CHO20	A	1	8	2124.43	2637.51	0.671	0.975	1350.3	2124.1
CHO20	A	1	9	2124.43	2630.39	0.671	1.006	1336.3	2305.8
CHO20	A	1	10	2140.45	2657.54	0.61	1.006	1257.8	2250.1
CHO20	A	2	1	2127.99	2594.8	0.762	1.25	1530.4	2917.7
CHO20	A	2	2	2130.66	2609.93	0.732	1.28	1475.5	2941.2
CHO20	A	2	3	2119.98	2617.05	0.701	1.189	1417.9	2770.9
CHO20	A	2	4	2119.98	2552.07	0.671	1.097	1378.8	2523.1
CHO20	A	2	5	2125.76	2614.38	0.64	1.067	1324.3	2484.6
CHO20	A	2	6	2118.64	2527.16	0.64	0.975	1276.4	2195.2
CHO20	A	2	7	2117.31	2561.86	0.61	1.067	1226.8	2376.5
CHO20	A	2	8	2121.76	2577.89	0.61	1.067	1246.2	2406.3
CHO20	A	2	9	2123.09	2543.62	0.549	0.884	1128.4	1885.4
CHO20	A	2	10	2125.76	2480.43	0.488	0.884	963.6	1932.4
CHO20	A	3	1	2122.2	2509.36	0.671	1.158	1385.5	2600.8
CHO20	A	3	2	2128.43	2554.74	0.671	1.128	1374	2591.4
CHO20	A	3	3	2128.43	2528.05	0.671	1.067	1350.5	2402.6
CHO20	A	3	4	2126.66	2547.62	0.61	1.006	1253.2	2290.8
CHO20	A	3	5	2127.55	2551.63	0.61	1.006	1245.8	2284.2
CHO20	A	3	6	2127.1	2516.92	0.61	0.945	1219.6	2066.7
CHO20	A	3	7	2127.55	2536.95	0.549	0.853	1125.4	1849.9
CHO20	A	3	8	2123.09	2461.74	0.518	0.762	1057.2	1640.7
CHO20	A	3	9	2116.86	2531.16	0.518	0.762	1058.7	1572.5
CHO20	A	3	10	2123.09	2480.88	0.488	0.884	989.3	1893.3
CHO20	A	4	1	2119.53	2519.59	0.64	1.006	1304.5	2280.5
CHO20	A	4	2	2127.99	2564.98	0.64	1.067	1291	2455.5
CHO20	A	4	3	2118.64	2498.68	0.61	1.036	1228.3	2254.6
CHO20	A	4	4	2118.2	2459.96	0.549	0.945	1103.2	2031.5
CHO20	A	4	5	2111.97	2439.93	0.457	0.792	941.3	1694.6
CHO20	A	4	6	1984.26	2381.2	0.488	0.732	943.9	1433.3
CHO20	A	4	7	1984.26	2414.12	0.518	0.732	1008.3	1383.3
CHO20	A	4	8	1984.26	2346.49	0.518	0.701	1005.5	1357.9
CHO20	A	4	9	1986.92	2366.95	0.518	0.701	970.6	1369.1
CHO20	A	4	10	1990.93	2395.88	0.488	0.732	924.9	1377
CHO20	A	5	1	2122.65	2576.11	0.549	1.067	1088.7	2409
CHO20	A	5	2	2129.32	2486.66	0.579	0.914	1173.5	2024.8
CHO20	A	5	3	2121.32	2431.48	0.518	0.853	1063.1	1815.2
CHO20	A	5	4	2126.21	2499.12	0.549	0.792	1124.1	1696.5
CHO20	A	5	5	2124.43	2446.16	0.488	0.701	976.5	1487.5
CHO20	A	5	6	2114.64	2440.82	0.427	0.61	859.9	1254.9
CHO20	A	5	7	1992.71	2427.47	0.518	0.792	997.6	1539
CHO20	A	5	8	1988.7	2352.27	0.518	0.732	986.7	1428.1
CHO20	A	5	9	1982.92	2366.51	0.488	0.732	933.6	1435.7
CHO20	A	5	10	1987.82	2393.66	0.488	0.762	898.9	1540.7
CHO20	B	1	1	2124.43	2725.62	0.823	1.341	1651.4	3134.3
CHO20	B	1	2	2123.99	2767.45	0.823	1.25	1672.8	2845.3
CHO20	B	1	3	2130.66	2729.18	0.823	1.28	1666.8	2981.2
CHO20	B	1	4	2122.65	2650.86	0.732	1.28	1506.9	2973.9
CHO20	B	1	5	2131.55	2713.61	0.732	1.28	1503.8	3045.8
CHO20	B	1	6	2122.2	2676.68	0.671	1.219	1337.8	2877
CHO20	B	1	7	2124.88	2621.49	0.671	1.189	1370.3	2755.7
CHO20	B	1	8	2123.09	2705.6	0.701	1.189	1425	2825.4
CHO20	B	1	9	2126.66	2673.56	0.671	1.189	1379.9	2755.8
CHO20	B	1	10	2121.76	2584.56	0.61	1.006	1241.5	2199.3
CHO20	B	2	1	2127.1	2637.07	0.762	1.311	1588.4	3043.6
CHO20	B	2	2	2124.43	2603.7	0.732	1.219	1475.7	2771.3
CHO20	B	2	3	2123.54	2597.91	0.701	1.067	1413.5	2421.9
CHO20	B	2	4	2120.87	2563.64	0.64	1.036	1334	2320.7
CHO20	B	2	5	2126.21	2619.27	0.64	1.128	1332.3	2584.6
CHO20	B	2	6	2122.65	2583.67	0.64	1.097	1300.1	2515.6
CHO20	B	2	7	2123.54	2535.61	0.61	1.006	1265.3	2222.3
CHO20	B	2	8	2127.55	2539.61	0.61	1.036	1220.1	2234.5
CHO20	B	2	9	2119.09	2518.7	0.549	0.884	1093.9	1886.2
CHO20	B	2	10	2125.32	2544.95	0.518	0.975	1084	2152
CHO20	B	3	1	2126.66	2578.33	0.701	1.158	1441.1	2647.4
CHO20	B	3	2	2123.09	2645.53	0.671	0.945	1354.4	2128.1
CHO20	B	3	3	2118.64	2533.83	0.64	0.945	1294.1	2035.7
CHO20	B	3	4	2121.32	2530.27	0.64	0.975	1275.8	2017.3
CHO20	B	3	5	2123.99	2603.25	0.579	0.975	1199.5	2130.9
CHO20	B	3	6	2115.53	2539.61	0.518	0.732	1048.3	1547.6
CHO20	B	3	7	2119.09	2538.72	0.518	0.762	1059.3	1624.2
CHO20	B	3	8	2110.64	2454.18	0.488	0.701	971.1	1459.7
CHO20	B	3	9	2103.51	2455.95	0.457	0.64	938.1	1324.4
CHO20	B	3	10	2113.3	2464.86	0.396	0.671	806.6	1384.7
CHO20	B	4	1	2126.21	2500.9	0.61	1.036	1215.1	2268.8
CHO20	B	4	2	2128.43	2544.51	0.549	1.006	1094.4	2326.6
CHO20	B	4	3	2124.88	2581.89	0.549	1.128	1125.8	2571.8
CHO20	B	4	4	2118.2	2644.19	0.549	1.097	1084.1	2579.4
CHO20	B	4	5	2110.64	2424.8	0.457	0.762	944.9	1617.7
CHO20	B	4	6	2098.18	2414.57	0.396	0.579	770.5	1164.8
CHO20	B	4	7	1977.58	2307.32	0.488	0.732	939.4	1380
CHO20	B	4	8	1958.44	2320.68	0.457	0.671	874.4	1246.2
CHO20	B	4	9	1838.3	2181.84	0.518	0.701	910	1294.4
CHO20	B	4	10	1836.96	2235.24	0.427	0.671	744.8	1187.5
CHO20	B	5	1	2115.09	2409.68	0.488	0.884	956.5	1928.1
CHO20	B	5	2	2104.41	2350.93	0.427	0.823	879.8	1699.4
CHO20	B	5	3	2103.07	2433.26	0.427	0.884	856.5	1914
CHO20	B	5	4	2092.84	2347.38	0.335	0.671	690.2	1372.3
CHO20	B	5	5	1978.47	2455.51	0.457	1.036	875	2198.3
CHO20	B	5	6	1954.44	2151.57	0.335	0.64	621.1	1246
CHO20	B	5	7	1824.5	2147.57	0.518	0.701	876.5	1213.2
CHO20	B	5	8	1837.85	2135.11	0.488	0.701	861.1	1267.1
CHO20	B	5	9	1824.06	2110.64	0.457	0.701	766.3	1231
CHO20	B	5	10	1822.72	2136.89	0.488	0.701	832.8	1296.6
CHO20	C	1	1
CHO20	C	1	2
CHO20	C	1	3
CHO20	C	1	4
CHO20	C	1	5
CHO20	C	1	6
CHO20	C	1	7
CHO20	C	1	8
CHO20	C	1	9
CHO20	C	1	10
CHO20	C	2	1
CHO20	C	2	2
CHO20	C	2	3
CHO20	C	2	4
CHO20	C	2	5
CHO20	C	2	6
CHO20	C	2	7
CHO20	C	2	8
CHO20	C	2	9
CHO20	C	2	10
CHO20	C	3	1
CHO20	C	3	2
CHO20	C	3	3
CHO20	C	3	4
CHO20	C	3	5
CHO20	C	3	6
CHO20	C	3	7
CHO20	C	3	8
CHO20	C	3	9
CHO20	C	3	10
CHO20	C	4	1
CHO20	C	4	2
CHO20	C	4	3
CHO20	C	4	4
CHO20	C	4	5
CHO20	C	4	6
CHO20	C	4	7
CHO20	C	4	8
CHO20	C	4	9
CHO20	C	4	10
CHO20	C	5	1
CHO20	C	5	2
CHO20	C	5	3
CHO20	C	5	4
CHO20	C	5	5
CHO20	C	5	6
CHO20	C	5	7
CHO20	C	5	8
CHO20	C	5	9
CHO20	C	5	10
CHO21	A	1	1	2020.74	2500.01	0.975	1.524	1946.5	3277.5
CHO21	A	1	2	2026.53	2535.61	0.975	1.494	1955.4	3184.7
CHO21	A	1	3	2030.98	2559.64	1.006	1.524	1964.2	3342.4
CHO21	A	1	4	2036.77	2580.55	0.975	1.494	1933.8	3216.9
CHO21	A	1	5	2032.76	2530.27	0.945	1.463	1875.8	3128.9
CHO21	A	1	6	2027.87	2481.76	0.945	1.463	1850.5	3169
CHO21	A	1	7	2024.75	2470.64	0.884	1.402	1760.9	2957.7
CHO21	A	1	8	2029.2	2507.57	0.884	1.402	1769.6	2972.4
CHO21	A	1	9	2027.42	2488.89	0.884	1.341	1743.2	2816.5
CHO21	A	1	10	2029.64	2471.53	0.853	1.341	1693.7	2881.2
CHO21	A	2	1	2020.74	2542.73	1.006	1.463	1971.8	3179.9
CHO21	A	2	2	2025.19	2568.09	1.006	1.524	2016.3	3346.4
CHO21	A	2	3	2027.42	2552.97	0.975	1.494	1942.6	3254.9
CHO21	A	2	4	2026.97	2534.28	0.975	1.554	1949.9	3398.5
CHO21	A	2	5	2022.97	2517.36	0.945	1.433	1853.2	2989.5
CHO21	A	2	6	2024.31	2490.22	0.945	1.463	1858.9	3218.9
CHO21	A	2	7	2025.19	2501.34	0.945	1.463	1833	3218.2
CHO21	A	2	8	2025.64	2485.77	0.914	1.433	1796.6	3112.5
CHO21	A	2	9	2032.76	2495.56	0.884	1.402	1753.1	3004.1
CHO21	A	2	10	2028.31	2472.86	0.853	1.372	1710	3025.2
CHO21	A	3	1	2022.53	2526.26	0.975	1.341	1905.9	2787.6
CHO21	A	3	2	2026.53	2538.28	0.975	1.494	1942.4	3285.8
CHO21	A	3	3	2029.64	2524.04	0.945	1.402	1861.2	3005.4
CHO21	A	3	4	2029.64	2455.07	0.914	1.433	1805.4	3071.6
CHO21	A	3	5	2035.88	2485.32	0.914	1.402	1790.5	2958.6
CHO21	A	3	6	2027.87	2428.81	0.884	1.402	1722.8	3016.9
CHO21	A	3	7	2036.32	2479.54	0.884	1.372	1727.5	2965.4
CHO21	A	3	8	2034.98	2469.75	0.853	1.372	1707.3	2985.2
CHO21	A	3	9	2039.43	2479.09	0.853	1.402	1713.4	3017.8
CHO21	A	3	10	2017.18	2419.91	0.792	1.219	1530.8	2612
CHO21	A	4	1	2023.41	2494.22	0.975	1.402	1948.2	2982.8
CHO21	A	4	2	2022.08	2520.03	0.975	1.402	1918.2	2926
CHO21	A	4	3	2026.09	2514.7	0.945	1.463	1880.4	3128.5
CHO21	A	4	4	2025.64	2408.34	0.914	1.402	1779.8	2970.2
CHO21	A	4	5	2028.31	2482.21	0.914	1.341	1769.8	2870.4
CHO21	A	4	6	2027.42	2451.06	0.853	1.341	1703.3	2816.7
CHO21	A	4	7	2036.32	2471.53	0.853	1.341	1710.1	2834
CHO21	A	4	8	2040.33	2494.67	0.853	1.341	1681.3	2779.5
CHO21	A	4	9	2038.55	2496.01	0.853	1.311	1669.4	2751.6
CHO21	A	4	10	2022.08	2427.92	0.792	1.25	1534.8	2675
CHO21	A	5	1	2023.86	2486.66	0.945	1.433	1870.2	3087.9
CHO21	A	5	2	2025.64	2568.09	1.006	1.494	1962.5	3229.9
CHO21	A	5	3	2035.43	2516.92	0.945	1.433	1845.8	3124.2
CHO21	A	5	4	2027.87	2532.94	0.914	1.402	1818.2	3037.2
CHO21	A	5	5	2034.54	2522.7	0.914	1.402	1782.2	2938
CHO21	A	5	6	2028.76	2507.57	0.914	1.372	1775.4	2945.5
CHO21	A	5	7	2033.2	2495.11	0.884	1.402	1741.9	3024.4
CHO21	A	5	8	2032.32	2482.66	0.884	1.372	1713.4	2897.5
CHO21	A	5	9	2018.96	2486.22	0.853	1.341	1687.4	2852.1
CHO21	A	5	10	2028.76	2457.74	0.823	1.311	1613.9	2694.2
CHO21	B	1	1	2012.29	2510.24	1.036	1.554	2021	3376.7
CHO21	B	1	2	2017.18	2521.82	0.975	1.554	1926.4	3329.5
CHO21	B	1	3	2013.18	2512.03	0.975	1.463	1888.1	3180.4
CHO21	B	1	4	2010.07	2440.38	0.914	1.463	1808.6	3125.1
CHO21	B	1	5	2015.85	2511.58	0.945	1.463	1853.3	3142
CHO21	B	1	6	2017.63	2501.79	0.914	1.402	1780.8	2973.6
CHO21	B	1	7	2016.3	2427.47	0.884	1.402	1755.4	2996.6
CHO21	B	1	8	2018.52	2459.51	0.884	1.402	1738.7	2956.8
CHO21	B	1	9	2016.74	2471.53	0.884	1.341	1700.2	2775.5
CHO21	B	1	10	2011.85	2464.86	0.823	1.25	1617.1	2567.5
CHO21	B	2	1	2009.17	2446.61	0.945	1.372	1832.6	2965.9
CHO21	B	2	2	2017.18	2524.04	0.975	1.433	1894.3	3053.3
CHO21	B	2	3	2020.74	2475.53	0.914	1.372	1784.8	2864.1
CHO21	B	2	4	2025.64	2493.34	0.914	1.433	1824.3	3070.8
CHO21	B	2	5	2027.87	2490.22	0.914	1.402	1811.3	3000.3
CHO21	B	2	6	2029.2	2462.63	0.884	1.372	1738.1	2906
CHO21	B	2	7	2034.1	2480.43	0.884	1.372	1737.2	2915.2
CHO21	B	2	8	2031.42	2443.05	0.853	1.372	1693.5	2856.5
CHO21	B	2	9	2034.1	2419.47	0.853	1.372	1669.8	2916
CHO21	B	2	10	2037.21	2418.13	0.823	1.341	1642.2	2785.8
CHO21	B	3	1	2012.73	2440.38	0.945	1.372	1841.4	2851.9
CHO21	B	3	2	2018.08	2531.16	0.975	1.372	1902.8	2842.1
CHO21	B	3	3	2021.63	2477.76	0.914	1.402	1818.6	2951.2
CHO21	B	3	4	2025.19	2479.54	0.914	1.433	1817.7	3075.7
CHO21	B	3	5	2028.31	2500.9	0.914	1.402	1795.9	2974
CHO21	B	3	6	2024.75	2460.85	0.884	1.372	1729.5	2909.9
CHO21	B	3	7	2026.53	2423.03	0.853	1.341	1663.7	2851.8
CHO21	B	3	8	2023.86	2438.6	0.853	1.311	1651	2742.3
CHO21	B	3	9	2029.2	2447.5	0.853	1.341	1668.7	2812.2
CHO21	B	3	10	2034.1	2423.47	0.792	1.28	1584.5	2702.4
CHO21	B	4	1	2015.4	2382.53	0.945	1.494	1873.2	3187.1
CHO21	B	4	2	2015.4	2516.47	0.975	1.433	1915.8	3071.2
CHO21	B	4	3	2021.63	2482.66	0.914	1.433	1831.6	3064.9
CHO21	B	4	4	2020.3	2458.62	0.884	1.341	1727	2786.7
CHO21	B	4	5	2025.19	2476.43	0.884	1.372	1729.2	2851.5
CHO21	B	4	6	2024.31	2454.62	0.853	1.341	1701.5	2829.2
CHO21	B	4	7	2024.75	2460.85	0.853	1.341	1682.8	2839.8
CHO21	B	4	8	2023.86	2401.66	0.853	1.372	1645.7	2976.5
CHO21	B	4	9	2020.3	2427.47	0.823	1.311	1626.2	2738.2
CHO21	B	4	10	2014.96	2329.13	0.792	1.25	1527.1	2615.3
CHO21	B	5	1	2005.62	2474.2	0.945	1.402	1853.6	2925.7
CHO21	B	5	2	2009.62	2492.89	0.945	1.433	1843.8	3050.6
CHO21	B	5	3	2013.18	2462.63	0.914	1.402	1770.5	2955.2
CHO21	B	5	4	2011.85	2447.5	0.853	1.341	1694.7	2821
CHO21	B	5	5	2010.51	2421.69	0.853	1.372	1678.6	2897.8
CHO21	B	5	6	2010.07	2440.38	0.853	1.372	1683.3	3006.3
CHO21	B	5	7	2012.29	2443.05	0.823	1.311	1621	2794.7
CHO21	B	5	8	2010.51	2405.22	0.792	1.28	1553.4	2729.6
CHO21	B	5	9	2015.4	2410.57	0.792	1.25	1526.8	2701.1
CHO21	B	5	10	2008.73	2439.49	0.762	1.189	1506.7	2515.7
CHO21	C	1	1	2019.41	2651.76
CHO21	C	1	2	2020.3	2676.23
CHO21	C	1	3	2023.86	2629.06
CHO21	C	1	4	2022.08	2687.36
CHO21	C	1	5	2021.19	2545.4	0.975	1.341	1959.6	2830.6
CHO21	C	1	6	2019.86	2617.49
CHO21	C	1	7	2026.53	2597.91
CHO21	C	1	8	2024.75	2542.28	0.914	1.372	1823.8	2897.3
CHO21	C	1	9	2022.08	2544.51	0.914	1.311	1809	2700.2
CHO21	C	1	10	2025.19	2589.9
CHO21	C	2	1	2029.64	2632.62
CHO21	C	2	2	2033.2	2606.36
CHO21	C	2	3	2028.31	2697.14
CHO21	C	2	4	2031.42	2702.04
CHO21	C	2	5	2023.41	2647.75
CHO21	C	2	6	2036.77	2632.18	0.914	1.433	1787.7	3083.2
CHO21	C	2	7	2025.64	2697.14	1.006	1.402	1987.9	3255.3
CHO21	C	2	8	2028.31	2654.43	0.884	1.372	1777.7	2957.5
CHO21	C	2	9	2030.09	2662.43	0.884	1.25	1738.4	2762.8
CHO21	C	2	10	2029.2	2549.41
CHO21	C	3	1	2021.19	2613.49	1.067	1.463	2123.2	3152.2
CHO21	C	3	2	2024.75	2665.55	1.097	1.433	2189.1	3121.8
CHO21	C	3	3	2024.31	2625.05
CHO21	C	3	4	2022.53	2625.5
CHO21	C	3	5	2019.86	2641.07
CHO21	C	3	6	2023.86	2584.56	0.975	1.433	1925.5	3113.5
CHO21	C	3	7	2020.74	2713.61
CHO21	C	3	8	2018.52	2567.65
CHO21	C	3	9	2017.18	2553.41
CHO21	C	3	10	2012.29	2483.1
CHO21	C	4	1	2021.19	2589.45	1.097	1.524	2168.9	3332.1
CHO21	C	4	2	2022.53	2632.62
CHO21	C	4	3	2018.96	2608.14
CHO21	C	4	4	2018.08	2605.92
CHO21	C	4	5	2019.86	2531.16	0.914	1.341	1787.8	2861.3
CHO21	C	4	6	2019.86	2585.01
CHO21	C	4	7	2018.08	2533.83
CHO21	C	4	8	2022.53	2496.45	0.823	1.219	1631	2603.6
CHO21	C	4	9	2019.86	2484.43	0.792	1.128	1566.6	2378.2
CHO21	C	4	10	2027.87	2545.4
CHO21	C	5	1	2016.74	2465.74	0.945	1.402	1831.7	2986.7
CHO21	C	5	2	2009.62	2536.5	0.945	1.219	1843.3	2625.2
CHO21	C	5	3	2009.62	2575.66
CHO21	C	5	4	2012.29	2579.66
CHO21	C	5	5	2013.62	2548.51
CHO21	C	5	6	2011.4	2471.97	0.792	1.128	1537.3	2369.6
CHO21	C	5	7	2011.4	2500.45	0.792	1.158	1567.8	2368.3
CHO21	C	5	8	2012.73	2512.47
CHO21	C	5	9	1869.89	2354.94	0.823	1.097	1477.3	2075.6
CHO21	C	5	10	1873.89	2380.75	0.823	1.097	1478.2	2091.1
CHO22	A	1	1	2091.5	2752.77	0.945	1.372	1908.7	3111.4
CHO22	A	1	2	2092.39	2762.56	0.884	1.28	1824.1	2924.5
CHO22	A	1	3	2089.72	2717.61	0.884	1.28	1786.2	2980.9
CHO22	A	1	4	2089.72	2774.13	0.823	1.067	1694	2596.4
CHO22	A	1	5	2091.05	2728.74	0.792	1.067	1612.4	2375.1
CHO22	A	1	6	2086.61	2761.67	0.792	1.219	1651.7	2827.5
CHO22	A	1	7	2084.82	2714.5	0.792	1.097	1584.7	2483.8
CHO22	A	1	8	2080.38	2686.47	0.762	1.067	1561.3	2455.2
CHO22	A	1	9	2080.82	2698.48	0.762	1.25	1550	3048.1
CHO22	A	1	10	2091.95	2723.84
CHO22	A	2	1	2082.16	2765.68
CHO22	A	2	2	2078.15	2717.17	0.884	1.158	1797.4	2739.9
CHO22	A	2	3	2079.93	2850.22	0.914	1.341	1862.8	3159.3
CHO22	A	2	4	2084.82	2884.05	0.853	1.28	1712	3008.5
CHO22	A	2	5	2083.05	2741.2	0.853	1.219	1726.9	2770.2
CHO22	A	2	6	2082.16	2678.9	0.762	1.189	1546.3	2685
CHO22	A	2	7	2084.38	2665.11	0.792	1.097	1595.1	2599.5
CHO22	A	2	8	2078.59	2637.96	0.732	1.097	1504.4	2452.2
CHO22	A	2	9	2082.16	2670.89	0.732	1.128	1494.2	2523
CHO22	A	2	10	2087.49	2627.28
CHO22	A	3	1	2076.37	2556.97	0.701	0.975	1383.4	2130.7
CHO22	A	3	2	2085.72	2540.06	0.701	1.036	1408.5	2345.7
CHO22	A	3	3	2084.38	2561.42	0.701	1.006	1420.8	2239.1
CHO22	A	3	4	2086.16	2570.32	0.701	1.006	1401.2	2223.1
CHO22	A	3	5	2081.26	2555.64	0.64	1.067	1272.1	2434
CHO22	A	3	6	2080.38	2554.74	0.671	0.914	1338.4	1984.6
CHO22	A	3	7	2082.6	2545.4	0.61	0.975	1238	2104.7
CHO22	A	3	8	1957.56	2265.05	0.61	0.975	1164.7	1930.1
CHO22	A	3	9	1943.76	2415.01	0.671	0.975	1260.5	1989.7
CHO22	A	3	10	1946.88	2409.68	0.701	1.036	1293	2064.6
CHO22	A	4	1	2080.38	2540.51	0.732	0.945	1455.3	2051.2
CHO22	A	4	2	2080.82	2550.74	0.701	1.036	1387.3	2230.5
CHO22	A	4	3	2085.72	2523.15	0.701	1.036	1384.8	2239.1
CHO22	A	4	4	2083.93	2538.28	0.701	1.067	1402.4	2335
CHO22	A	4	5	2080.38	2612.15	0.64	1.036	1305.5	2253.9
CHO22	A	4	6	0	0	0	0	0	0
CHO22	A	4	7	0	0	0	0	0	0
CHO22	A	4	8	0	0	0	0	0	0
CHO22	A	4	9	0	0	0	0	0	0
CHO22	A	4	10	0	0	0	0	0	0
CHO22	A	5	1	2075.03	2492.45	0.701	1.006	1405.3	2181.9
CHO22	A	5	2	2081.26	2527.6	0.732	1.036	1465.1	2248.9
CHO22	A	5	3	2079.49	2553.41	0.701	1.006	1435.7	2186.6
CHO22	A	5	4	2080.82	2567.2	0.671	1.097	1339.6	2402
CHO22	A	5	5	2068.36	2469.75	0.518	0.823	1030.6	1734.5
CHO22	A	5	6	1939.76	2342.03	0.64	1.036	1215.7	2097.3
CHO22	A	5	7	1930.41	2231.68	0.488	0.762	905.4	1408.3
CHO22	A	5	8	1808.04	2127.1	0.671	0.945	1148.9	1758.2
CHO22	A	5	9	0	0	0	0	0	0
CHO22	A	5	10	0	0	0	0	0	0
CHO22	B	1	1	2089.28	2617.93	0.792	1.128	1601.8	2466.8
CHO22	B	1	2	2081.71	2635.29	0.762	1.067	1543.4	2256
CHO22	B	1	3	2096.39	2653.98	0.732	1.067	1505.1	2364.6
CHO22	B	1	4	2092.39	2613.93	0.701	1.036	1412.4	2334
CHO22	B	1	5	2091.95	2566.32	0.671	1.067	1375.9	2386
CHO22	B	1	6	2087.05	2529.82	0.701	1.067	1388.9	2403
CHO22	B	1	7	2094.17	2610.82	0.732	1.067	1462	2363.4
CHO22	B	1	8	2093.28	2619.27	0.701	1.036	1393.8	2320.4
CHO22	B	1	9	2084.82	2509.8	0.64	1.006	1259.2	2217.1
CHO22	B	1	10	2091.5	2568.09	0.671	1.189	1345.4	2598.5
CHO22	B	2	1	2088.39	2572.99	0.732	1.067	1483.5	2348.2
CHO22	B	2	2	2086.16	2612.59	0.701	1.036	1444.7	2255
CHO22	B	2	3	2081.71	2574.32	0.671	1.097	1332.8	2473.1
CHO22	B	2	4	2091.05	2559.64	0.701	1.036	1439.5	2374.5
CHO22	B	2	5	2090.16	2527.16	0.64	1.006	1320.6	2282.3
CHO22	B	2	6	2089.28	2524.49	0.671	1.036	1358	2340.3
CHO22	B	2	7	2091.5	2559.64	0.701	1.036	1410.7	2317.4
CHO22	B	2	8	2086.16	2560.53	0.671	1.036	1340.7	2230.3
CHO22	B	2	9	2088.83	2506.68	0.64	1.006	1270.4	2212.2
CHO22	B	2	10	2098.62	2564.09	0.701	1.219	1409.7	2737.1
CHO22	B	3	1	2076.37	2556.97	0.701	0.975	1383.4	2130.7
CHO22	B	3	2	2085.72	2540.06	0.701	1.036	1408.5	2345.7
CHO22	B	3	3	2084.38	2561.42	0.701	1.006	1420.8	2239.1
CHO22	B	3	4	2086.16	2570.32	0.701	1.006	1401.2	2223.1
CHO22	B	3	5	2081.26	2555.64	0.64	1.067	1272.1	2434
CHO22	B	3	6	2080.38	2554.74	0.671	0.914	1338.4	1984.6
CHO22	B	3	7	2082.6	2545.4	0.61	0.975	1238	2104.7
CHO22	B	3	8	1957.56	2265.05	0.61	0.975	1164.7	1930.1
CHO22	B	3	9	1943.76	2415.01	0.671	0.975	1260.5	1989.7
CHO22	B	3	10	1946.88	2409.68	0.701	1.036	1293	2064.6
CHO22	B	4	1	2080.38	2540.51	0.732	0.945	1455.3	2051.2
CHO22	B	4	2	2080.82	2550.74	0.701	1.036	1387.3	2230.5
CHO22	B	4	3	2085.72	2523.15	0.701	1.036	1384.8	2239.1
CHO22	B	4	4	2083.93	2538.28	0.701	1.067	1402.4	2335
CHO22	B	4	5	2080.38	2612.15	0.64	1.036	1305.5	2253.9
CHO22	B	4	6	2071.47	2492.45	0.549	0.945	1112.6	2087.4
CHO22	B	4	7	1946.88	2373.63	0.701	1.067	1314.7	2179
CHO22	B	4	8	1945.1	2350.93	0.671	0.975	1281.5	1985.3
CHO22	B	4	9	1938.87	2389.2	0.671	0.945	1235.3	1894.7
CHO22	B	4	10	1947.77	2305.55	0.61	1.067	1156.8	2223
CHO22	B	5	1	2075.03	2492.45	0.701	1.006	1405.3	2181.9
CHO22	B	5	2	2081.26	2527.6	0.732	1.036	1465.1	2248.9
CHO22	B	5	3	2079.49	2553.41	0.701	1.006	1435.7	2186.6
CHO22	B	5	4	2080.82	2567.2	0.671	1.097	1339.6	2402
CHO22	B	5	5	2068.36	2469.75	0.518	0.823	1030.6	1734.5
CHO22	B	5	6	1939.76	2342.03	0.64	1.036	1215.7	2097.3
CHO22	B	5	7	1930.41	2231.68	0.488	0.762	905.4	1408.3
CHO22	B	5	8	1808.04	2127.1	0.671	0.945	1148.9	1758.2
CHO22	B	5	9	1805.37	2496.45	0.579	0.975	1023.6	1820.4
CHO22	B	5	10	1804.47	2199.64	0.579	1.097	996.1	2154.9
CHO22	C	1	1	2098.18	2663.32	0.853	1.311	1758.3	2923
CHO22	C	1	2	2104.41	2658.88	0.792	1.25	1620.5	2800.5
CHO22	C	1	3	2107.97	2697.59	0.823	1.219	1686.5	2766
CHO22	C	1	4	2110.64	2666.89	0.823	1.25	1702.9	2833.8
CHO22	C	1	5	2115.09	2723.4	0.823	1.341	1701.4	3244.9
CHO22	C	1	6	2102.62	2700.7	0.792	1.219	1623.7	2816.1
CHO22	C	1	7	2101.74	2665.99	0.732	1.25	1501.9	2982.8
CHO22	C	1	8	2107.52	2699.82	0.792	1.128	1595.1	2567.1
CHO22	C	1	9	2108.41	2674.01	0.792	1.158	1595.7	2679.5
CHO22	C	1	10	2100.84	2683.35	0.762	1.189	1578.8	2796.4
CHO22	C	2	1	2096.39	2668.22	0.884	1.28	1774.5	2834.9
CHO22	C	2	2	2103.07	2721.18	0.884	1.372	1816.3	3075.2
CHO22	C	2	3	2099.95	2674.45	0.823	1.25	1680.2	2804.7
CHO22	C	2	4	2092.39	2651.31	0.823	1.28	1674.2	2938.3
CHO22	C	2	5	2102.18	2644.19	0.792	1.25	1618.3	2857.3
CHO22	C	2	6	2103.96	2668.22	0.823	1.25	1692.2	2795.6
CHO22	C	2	7	2098.62	2699.37	0.823	1.189	1694.7	2714.1
CHO22	C	2	8	2100.84	2677.12	0.792	1.158	1628.4	2640.2
CHO22	C	2	9	2090.16	2642.41	0.792	1.219	1596	2777.9
CHO22	C	2	10	2099.51	2732.74	0.762	1.402	1587.6	3361.2
CHO22	C	3	1	2094.61	2626.84	0.853	1.25	1717.9	2737.2
CHO22	C	3	2	2092.84	2650.42	0.823	1.189	1679.2	2657.5
CHO22	C	3	3	2105.3	2685.13	0.823	1.219	1707	2666.2
CHO22	C	3	4	2103.51	2722.95	0.823	1.158	1671	2535.2
CHO22	C	3	5	2095.95	2701.59	0.792	1.128	1629	2552.8
CHO22	C	3	6	2094.61	2640.63	0.762	1.158	1552.1	2628.9
CHO22	C	3	7	2099.51	2662.43	0.762	1.128	1592.5	2636.8
CHO22	C	3	8	2102.62	2659.32	0.792	1.219	1616.1	2790.4
CHO22	C	3	9	2104.41	2662.88	0.762	1.158	1559.7	2701.1
CHO22	C	3	10	2097.73	2739.86	0.762	1.28	1528.4	3043.7
CHO22	C	4	1	2095.06	2563.2	0.823	1.341	1669.8	2973.4
CHO22	C	4	2	2097.28	2617.05	0.853	1.28	1713.8	2938.9
CHO22	C	4	3	2096.39	2680.24	0.853	1.28	1717.7	2844
CHO22	C	4	4	2093.28	2585.01	0.792	1.28	1604.6	2945.2
CHO22	C	4	5	2091.05	2674.89	0.732	1.219	1504.1	2832.5
CHO22	C	4	6	2092.39	2717.17	0.762	1.158	1548	2690.9
CHO22	C	4	7	2090.61	2772.35	0.701	1.158	1450.8	2632.2
CHO22	C	4	8	2087.05	2794.16	0.61	1.097	1221.3	2543.5
CHO22	C	4	9	1965.57	2735.86	0.853	1.372	1596.5	2962.2
CHO22	C	4	10	1958	2591.68	0.792	1.554	1505.3	3502.2
CHO22	C	5	1	2107.07	2553.41	0.853	1.341	1720.2	3021
CHO22	C	5	2	2099.95	2554.3	0.762	1.128	1573	2513.6
CHO22	C	5	3	2105.74	2569.43	0.792	1.189	1619.4	2739.8
CHO22	C	5	4	2104.85	2576.11	0.762	1.128	1529.8	2616.6
CHO22	C	5	5	2099.95	2650.42	0.701	1.128	1447.6	2637.8
CHO22	C	5	6	2096.39	2749.66	0.701	1.189	1430.2	2680.9
CHO22	C	5	7	2098.62	2674.01	0.701	1.097	1448.4	2477.2
CHO22	C	5	8	2090.16	2592.12	0.64	1.036	1320	2339.1
CHO22	C	5	9	2087.05	2599.69	0.64	1.067	1308.8	2388.1
CHO22	C	5	10	2091.5	2548.07	0.61	1.067	1265.4	2523.5
CHO01	A	1	1	2150.68	2888.05	0.732	1.433	1527.9	3296.3
CHO01	A	1	2	2163.14	3024.66	0.792	1.524	1621.3	3606.3
CHO01	A	1	3	2147.57	2982.84	0.762	1.433	1587.2	3282.7
CHO01	A	1	4	2156.03	3010.87	0.762	1.402	1578.3	3202.2
CHO01	A	1	5	2159.59	3055.37	0.762	1.402	1582.2	3210.6
CHO01	A	1	6	2160.47	2897.84	0.701	1.311	1439.5	3019.2
CHO01	A	1	7	2158.25	2891.61	0.671	1.25	1368.4	2868.9
CHO01	A	1	8	2154.24	2895.61	0.64	1.219	1330.1	2768.4
CHO01	A	1	9	2162.7	2710.05	0.671	1.189	1370.4	2718.5
CHO01	A	1	10	2150.68	2398.11	0.579	0.975	1184.2	2129.2
CHO01	A	2	1	2148.46	2847.55	0.792	1.402	1626.5	3252.7
CHO01	A	2	2	2150.24	2889.83	0.732	1.341	1534.4	3044.4
CHO01	A	2	3	2153.8	2814.18	0.732	1.341	1532.3	3051.7
CHO01	A	2	4	2154.69	2900.51	0.732	1.402	1540.7	3172.9
CHO01	A	2	5	2153.8	2871.14	0.732	1.372	1510.3	3136.1
CHO01	A	2	6	2153.8	2800.39	0.61	1.25	1276.3	2901.6
CHO01	A	2	7	2144.01	2824.86	0.549	0.975	1130.5	2126.6
CHO01	A	2	8	2140.45	2688.69	0.518	1.006	1046.6	2187.2
CHO01	A	2	9	2022.97	2647.75	0.64	1.128	1216.8	2392.2
CHO01	A	2	10	2024.75	2295.31	0.671	1.128	1294.5	2349.2
CHO01	A	3	1	2141.78	2828.42	0.732	1.402	1481.6	3179.3
CHO01	A	3	2	2151.13	2729.18	0.701	1.311	1425.7	2864.3
CHO01	A	3	3	2149.8	2732.74	0.701	1.25	1443.7	2768
CHO01	A	3	4	2148.91	2804.84	0.732	1.311	1495	2941.1
CHO01	A	3	5	2152.91	2820.86	0.64	1.097	1292.6	2428.9
CHO01	A	3	6	2151.13	2816.41	0.64	1.158	1315.5	2560.4
CHO01	A	3	7	2138.22	2680.68	0.549	0.975	1145.9	2061
CHO01	A	3	8	2021.19	2435.49	0.671	1.158	1304.2	2326.4
CHO01	A	3	9	2018.96	2537.84	0.64	1.097	1251.6	2249.3
CHO01	A	3	10	2010.51	2196.97	0.579	0.975	1129	1979.2
CHO01	A	4	1	2153.36	2646.86	0.732	1.372	1521.2	3117.4
CHO01	A	4	2	2153.8	2815.07	0.701	1.311	1446	2968.3
CHO01	A	4	3	2152.02	2863.13	0.732	1.341	1494.6	2942.9
CHO01	A	4	4	2161.36	2894.72	0.701	1.28	1439.9	2874.1
CHO01	A	4	5	2153.36	2876.03	0.64	1.219	1342.3	2688.5
CHO01	A	4	6	2144.01	2655.32	0.579	1.067	1195.9	2386.6
CHO01	A	4	7	2023.86	2519.14	0.732	1.219	1383.4	2439.6
CHO01	A	4	8	2018.96	2422.14	0.671	1.128	1266.3	2285
CHO01	A	4	9	2015.85	2629.06	0.671	1.158	1282.5	2296.8
CHO01	A	4	10	2018.52	2229.89	0.61	0.975	1173.8	1993.8
CHO01	A	5	1	2148.46	2478.2	0.64	1.158	1342.6	2500.4
CHO01	A	5	2	2153.8	2792.38	0.671	1.158	1359.9	2459.4
CHO01	A	5	3	2155.14	2689.14	0.701	1.28	1452.5	2797.6
CHO01	A	5	4	2159.59	2792.38	0.671	1.28	1382.2	2912.3
CHO01	A	5	5	2153.36	2826.2	0.671	1.28	1382.5	2938.5
CHO01	A	5	6	2148.46	2721.62	0.579	1.067	1208.5	2393
CHO01	A	5	7	2022.08	2467.97	0.671	1.128	1316.8	2287.9
CHO01	A	5	8	2021.63	2556.08	0.671	1.219	1280.3	2547.9
CHO01	A	5	9	2019.86	2524.93	0.64	1.158	1240	2445
CHO01	A	5	10	2021.19	2292.2	0.64	1.036	1213.3	2164.3
CHO01	B	1	1	2148.01	3044.24	0.914	1.646	1878	3888.9
CHO01	B	1	2	2173.38	2882.26	0.884	1.768	1855.5	4401.7
CHO01	B	1	3	2152.91	3136.36	0.914	1.707	1911.5	4345.1
CHO01	B	1	4	2166.7	3445.64	0.884	1.676	1824.6	4200.3
CHO01	B	1	5	2171.16	3321.48	0.823	1.737	1746.6	4473.8
CHO01	B	1	6	2176.05	3221.8	0.792	1.646	1668.6	4073.6
CHO01	B	1	7	2170.71	3276.53	0.762	1.494	1581.3	3754.6
CHO01	B	1	8	2166.7	3113.66	0.701	1.372	1469.9	3320.4
CHO01	B	1	9	2164.48	3011.76	0.671	1.28	1413.5	3084.8
CHO01	B	1	10	2156.47	2562.76	0.579	1.158	1202.8	2624.6
CHO01	B	2	1	2161.81	3356.64	0.914	1.707	1949.7	4313
CHO01	B	2	2	2158.25	3354.86	0.914	1.707	1912.6	4318.7
CHO01	B	2	3	2172.05	3258.29	0.884	1.737	1855.7	4500
CHO01	B	2	4	2168.93	3038.01	0.853	1.676	1763.6	4312.7
CHO01	B	2	5	2172.93	3236.04	0.792	1.707	1652	4550
CHO01	B	2	6	2170.26	3292.11	0.732	1.554	1541.4	4014.8
CHO01	B	2	7	2162.26	3110.99	0.671	1.341	1407	3258.6
CHO01	B	2	8	2158.25	3008.2	0.61	1.28	1288.1	3025
CHO01	B	2	9	2144.9	2744.76	0.579	1.097	1198.1	2392
CHO01	B	2	10	2147.12	2442.61	0.549	1.067	1141	2313.9
CHO01	B	3	1	2162.26	3088.3	0.914	1.676	1889.7	4105.3
CHO01	B	3	2	2176.49	3042.91	0.884	1.676	1852.5	4131.7
CHO01	B	3	3	2176.49	3136.8	0.884	1.707	1841.4	4354.2
CHO01	B	3	4	2179.61	3069.16	0.853	1.737	1784.9	4529.9
CHO01	B	3	5	2170.26	3198.66	0.792	1.646	1650.4	4245.9
CHO01	B	3	6	2168.04	3060.26	0.732	1.494	1522.2	3771.8
CHO01	B	3	7	2160.47	2708.72	0.64	1.219	1313	2801.4
CHO01	B	3	8	2148.91	2778.14	0.579	1.128	1185.5	2557
CHO01	B	3	9	2023.86	2664.22	0.671	1.25	1314.3	2765.2
CHO01	B	3	10	2023.86	2379.86	0.671	1.097	1294.2	2236.2
CHO01	B	4	1	2155.58	3122.12	0.823	1.585	1712.4	3917.5
CHO01	B	4	2	2172.93	3254.73	0.823	1.646	1731.7	4062.2
CHO01	B	4	3	2173.38	3219.13	0.792	1.646	1686.5	4166.4
CHO01	B	4	4	2177.39	3199.55	0.792	1.585	1634.1	4024.6
CHO01	B	4	5	2178.72	3225.8	0.701	1.494	1508.7	3735.6
CHO01	B	4	6	2157.8	3097.2	0.64	1.311	1311.9	3156.9
CHO01	B	4	7	2152.91	2907.63	0.579	1.219	1207.3	2810.8
CHO01	B	4	8	2155.58	2770.57	0.549	1.128	1125.7	2531.5
CHO01	B	4	9	2027.42	2617.49	0.64	1.219	1265.3	2646.9
CHO01	B	4	10	2018.52	2330.02	0.61	0.975	1157.5	1940
CHO01	B	5	1	2159.14	2884.05	0.762	1.433	1573.2	3420.5
CHO01	B	5	2	2163.59	2922.32	0.762	1.554	1608.1	3740.6
CHO01	B	5	3	2163.59	3166.62	0.762	1.554	1592.6	3778.6
CHO01	B	5	4	2163.14	2977.94	0.732	1.554	1524.7	3915.3
CHO01	B	5	5	2159.59	3034.9	0.671	1.311	1381.8	3154.2
CHO01	B	5	6	2148.46	2888.94	0.579	1.189	1220.9	2804.9
CHO01	B	5	7	2145.34	2678.01	0.518	1.067	1075.4	2394.5
CHO01	B	5	8	2019.86	2545.4	0.671	1.128	1275.3	2422.5
CHO01	B	5	9	2014.52	2462.63	0.61	1.006	1167.1	2125.9
CHO01	B	5	10	2020.74	2257.49	0.61	1.036	1149.9	2058.3
CHO01	C	1	1	2176.49	3090.08	0.914	1.829	1908.4	4721.1
CHO01	C	1	2	2176.05	3149.26	0.914	1.798	1979.1	4778.7
CHO01	C	1	3	2176.94	2971.26	0.884	1.768	1881.1	4567.1
CHO01	C	1	4	2178.28	3154.61	0.823	1.737	1730.4	4350.9
CHO01	C	1	5	2166.7	3093.64	0.792	1.646	1687.8	4089.8
CHO01	C	1	6	2168.49	2808.39	0.701	1.341	1447.3	3176
CHO01	C	1	7	2156.03	2884.93	0.61	1.128	1241.2	2587.7
CHO01	C	1	8	2151.57	2682.01	0.549	1.067	1144.4	2412.4
CHO01	C	1	9	2160.03	2727.85	0.61	1.158	1266.4	2632.3
CHO01	C	1	10	2142.68	2410.12	0.518	1.006	1080.5	2171.3
CHO01	C	2	1	2166.26	3295.67	0.884	1.707	1865.5	4326.5
CHO01	C	2	2	2171.16	3247.16	0.823	1.676	1757.2	4232.1
CHO01	C	2	3	2176.05	3309.02	0.823	1.768	1760.9	4460.7
CHO01	C	2	4	2165.37	3027.34	0.762	1.615	1624.3	3976.7
CHO01	C	2	5	2167.15	2983.28	0.701	1.524	1489.9	3745.9
CHO01	C	2	6	2159.59	2815.96	0.671	1.311	1366.4	3030.1
CHO01	C	2	7	2153.8	2790.59	0.61	1.219	1252.5	2800.5
CHO01	C	2	8	2146.68	2842.66	0.549	1.097	1135.6	2479.2
CHO01	C	2	9	2144.45	2807.06	0.549	1.067	1115.9	2491.2
CHO01	C	2	10	2141.78	2596.57	0.518	1.006	1057.1	2170.8
CHO01	C	3	1	2158.7	3162.17	0.792	1.615	1678.3	3928.5
CHO01	C	3	2	2158.25	3114.11	0.792	1.524	1639.1	3704.1
CHO01	C	3	3	2165.37	3190.65	0.792	1.585	1669.6	3869.9
CHO01	C	3	4	2160.47	3337.5	0.792	1.615	1668.4	4030.7
CHO01	C	3	5	2168.04	3087.86	0.732	1.554	1556.1	3791.9
CHO01	C	3	6	2157.36	2660.21	0.61	1.158	1289.3	2621.8
CHO01	C	3	7	2152.47	2863.13	0.64	1.25	1308.8	2877.5
CHO01	C	3	8	2143.12	2751.88	0.549	1.006	1125.9	2256.7
CHO01	C	3	9	2027.42	2686.91	0.671	1.189	1291.8	2514.5
CHO01	C	3	10	2022.53	2259.71	0.61	1.036	1180.2	2158.7
CHO01	C	4	1	2147.57	2926.76	0.762	1.463	1573.7	3415.6
CHO01	C	4	2	2151.57	2999.3	0.762	1.585	1608.9	3722
CHO01	C	4	3	2157.8	2970.82	0.701	1.494	1444.8	3563.7
CHO01	C	4	4	2152.91	2922.32	0.701	1.402	1446.5	3269.7
CHO01	C	4	5	2153.36	2797.72	0.64	1.189	1305.4	2721.3
CHO01	C	4	6	2146.24	2670.89	0.579	0.945	1196.7	2054.8
CHO01	C	4	7	2025.64	2556.53	0.732	1.372	1408.3	2835.1
CHO01	C	4	8	2022.08	2667.33	0.732	1.372	1409	2916.4
CHO01	C	4	9	2018.96	2629.06	0.64	1.28	1255.8	2779.6
CHO01	C	4	10	2014.96	2268.16	0.61	1.067	1189.3	2231.2
CHO01	C	5	1	2150.24	3021.11	0.823	1.554	1687.1	3674.7
CHO01	C	5	2	2151.57	3084.74	0.762	1.524	1620.1	3680.9
CHO01	C	5	3	2146.24	2863.57	0.732	1.463	1498	3401.8
CHO01	C	5	4	2156.47	2896.06	0.762	1.524	1582.2	3668.1
CHO01	C	5	5	2154.69	2902.29	0.671	1.341	1369.8	3148.6
CHO01	C	5	6	2025.64	2575.22	0.701	1.28	1350.6	2663.9
CHO01	C	5	7	2022.08	2641.07	0.671	1.311	1310.4	2807.9
CHO01	C	5	8	2017.18	2606.81	0.671	1.189	1300.3	2496.3
CHO01	C	5	9	2011.4	2462.63	0.671	1.158	1298.1	2344.3
CHO01	C	5	10	2010.51	2293.53	0.61	1.067	1151.2	2217.5
CHO25	A	1	1	1731.49	2105.3	0.64	1.219	1045.9	2246.8
CHO25	A	1	2	1735.5	2125.32	0.61	1.25	1035	2410.5
CHO25	A	1	3	1734.16	2079.49	0.61	1.219	1011.2	2292
CHO25	A	1	4	1727.05	1994.93	0.579	1.067	955.8	1995.2
CHO25	A	1	5	1723.04	2010.07	0.518	1.036	834.5	1900.9
CHO25	A	1	6	1716.37	1966.45	0.488	0.975	823	1716.7
CHO25	A	1	7	1715.92	2029.64	0.457	1.006	756.1	1812.6
CHO25	A	1	8	1732.83	2020.3	0.518	1.067	882.7	1965.1
CHO25	A	1	9	1738.62	2155.14	0.579	1.128	961.8	2126.6
CHO25	A	1	10	1718.14	1936.64	0.427	0.823	726.6	1463.3
CHO25	A	2	1	1727.93	2102.62	0.579	1.158	964.8	2153.5
CHO25	A	2	2	1725.27	2042.11	0.518	1.036	870.5	1915.7
CHO25	A	2	3	1722.6	2095.06	0.488	1.097	829.2	2073.3
CHO25	A	2	4	1721.26	2064.36	0.518	1.036	871	1897.5
CHO25	A	2	5	1716.37	2115.09	0.488	1.006	802.5	1855.2
CHO25	A	2	6	1718.59	2019.86	0.488	0.945	793.1	1764.7
CHO25	A	2	7	1718.14	1976.69	0.457	0.914	757.8	1625.6
CHO25	A	2	8	1713.25	1968.68	0.427	0.792	709.6	1391.2
CHO25	A	2	9	1709.69	1827.17	0.335	0.64	527.7	1062.1
CHO25	A	2	10	1651.39	1769.32	0.305	0.518	493.6	835.8
CHO25	A	3	1	1720.82	2138.22	0.488	0.975	800.4	1752.5
CHO25	A	3	2	1722.15	2055.9	0.488	1.006	806.5	1825.9
CHO25	A	3	3	1716.37	1930.86	0.427	0.853	699.6	1487.4
CHO25	A	3	4	1708.8	1928.63	0.366	0.732	603.6	1297
CHO25	A	3	5	1708.8	1878.79	0.427	0.762	695.2	1297.4
CHO25	A	3	6	1708.36	1867.66	0.366	0.671	591.5	1145.9
CHO25	A	3	7	1706.58	1800.91	0.274	0.488	464	805.3
CHO25	A	3	8	1699.45	1756.86	0.244	0.457	407.7	728.5
CHO25	A	3	9	1561.51	1681.65	0.396	0.64	563.9	949.4
CHO25	A	3	10	1569.96	1721.26	0.274	0.427	427.5	630.8
CHO25	A	4	1	1723.04	2150.68	0.488	1.036	810.5	1939.7
CHO25	A	4	2	1729.71	2184.06	0.518	1.036	876.6	1949.7
CHO25	A	4	3	1690.56	2287.74	0.488	1.036	775.5	1875.5
CHO25	A	4	4	1715.47	2072.81	0.427	0.884	706.8	1639.6
CHO25	A	4	5	1709.69	1950.43	0.366	0.732	594.4	1332.8
CHO25	A	4	6	1700.79	1812.48	0.335	0.61	525.9	1047.5
CHO25	A	4	7	1699.45	1804.47	0.305	0.579	485.2	960.2
CHO25	A	4	8	1703.46	1781.78	0.244	0.488	418.1	802.3
CHO25	A	4	9	1576.63	1705.24	0.366	0.671	568.1	1040.3
CHO25	A	4	10	1569.96	1761.76	0.274	0.396	424.2	579.8
CHO25	A	5	1	1474.29	1954.44	0.152	0.518	265.4	917.9
CHO25	A	5	2	1708.36	1925.07	0.305	0.671	475.3	1173.8
CHO25	A	5	3	1714.14	1890.81	0.366	0.701	617.3	1213.4
CHO25	A	5	4	1705.24	1903.71	0.305	0.732	494.6	1276.3
CHO25	A	5	5	1578.86	1748.4	0.427	0.792	653.1	1263.1
CHO25	A	5	6	1558.39	1785.79	0.427	0.853	612.6	1312.8
CHO25	A	5	7	1580.64	1737.72	0.427	0.732	651.1	1135.9
CHO25	A	5	8	1560.17	1704.35	0.427	0.701	611.9	1087.2
CHO25	A	5	9	1564.17	1643.38	0.274	0.427	390.6	643
CHO25	A	5	10	1429.79	1581.09	0.366	0.671	514.2	931.9
CHO25	B	1	1	1749.3	2063.02	0.549	1.128	928.9	2110.3
CHO25	B	1	2	1758.64	2164.03	0.579	1.189	1001	2258.4
CHO25	B	1	3	1761.31	2093.28	0.579	1.189	994.7	2258.9
CHO25	B	1	4	1759.97	2055.9	0.579	1.097	956.9	2101.9
CHO25	B	1	5	1754.63	2056.34	0.549	1.158	948.8	2164.1
CHO25	B	1	6	1747.52	2032.32	0.549	1.097	932.7	2050.1
CHO25	B	1	7	1749.74	2065.24	0.518	1.067	879.6	2012.5
CHO25	B	1	8	1751.96	2052.78	0.488	0.975	794.1	1796.9
CHO25	B	1	9	1741.29	2001.61	0.427	0.914	732.6	1667.9
CHO25	B	1	10	1743.95	1905.49	0.427	0.853	718.6	1504.9
CHO25	B	2	1	1753.3	2272.61	0.579	1.158	984	2187.6
CHO25	B	2	2	1760.87	2142.23	0.64	1.219	1063.3	2240.3
CHO25	B	2	3	1752.86	2067.91	0.579	1.128	978.2	2174.8
CHO25	B	2	4	1754.19	2051.89	0.579	1.097	961.8	2107.5
CHO25	B	2	5	1751.52	1991.38	0.549	1.036	938.5	1941.9
CHO25	B	2	6	1747.07	2174.72	0.549	0.975	909.3	1834.6
CHO25	B	2	7	1745.29	2074.59	0.518	0.945	878.2	1710.8
CHO25	B	2	8	1751.96	2093.28	0.518	1.006	869.7	1872.2
CHO25	B	2	9	1744.85	2086.16	0.488	0.914	837.7	1680
CHO25	B	2	10	1744.85	1923.29	0.457	0.762	748.1	1332.7
CHO25	B	3	1	1751.52	2031.87	0.488	0.914	837.4	1691.6
CHO25	B	3	2	1755.08	2102.62	0.579	1.128	954.7	2126.8
CHO25	B	3	3	1748.85	2165.37	0.549	1.036	923.4	2032.5
CHO25	B	3	4	1753.74	2022.53	0.488	1.006	843.4	1886.7
CHO25	B	3	5	1748.85	2015.4	0.488	0.975	795.7	1786.9
CHO25	B	3	6	1747.07	2071.03	0.488	0.975	838.1	1770.9
CHO25	B	3	7	1743.95	2015.85	0.427	0.853	716.4	1536.1
CHO25	B	3	8	1740.84	1959.78	0.457	0.884	776.9	1603
CHO25	B	3	9	1735.5	1897.48	0.427	0.792	700.3	1357.3
CHO25	B	3	10	1733.72	1897.48	0.396	0.792	647.8	1385
CHO25	B	4	1	1728.83	2022.97	0.396	0.792	664.6	1340.3
CHO25	B	4	2	1750.18	2059.91	0.518	1.036	869.3	1886.3
CHO25	B	4	3	1744.85	2017.18	0.488	0.975	813.6	1802.7
CHO25	B	4	4	1745.29	2033.2	0.488	0.945	798.6	1739.3
CHO25	B	4	5	1748.4	1987.37	0.488	0.945	833.3	1750.5
CHO25	B	4	6	1747.07	1976.24	0.457	0.914	764.4	1625.1
CHO25	B	4	7	1744.4	1945.98	0.427	0.792	695.5	1407
CHO25	B	4	8	1734.61	1865.44	0.366	0.701	626.4	1220.6
CHO25	B	4	9	1736.84	1924.18	0.366	0.732	630.1	1288.6
CHO25	B	4	10	1734.61	1841.86	0.305	0.579	515.8	1016.9
CHO25	B	5	1	1743.95	2034.98	0.488	0.945	834.9	1773.2
CHO25	B	5	2	1723.04	2002.06	0.549	1.067	904.6	1902.8
CHO25	B	5	3	1739.51	1995.83	0.488	0.945	837.1	1722.6
CHO25	B	5	4	1745.29	2010.51	0.518	1.006	875.1	1842.4
CHO25	B	5	5	1731.05	1970.02	0.427	0.792	710.7	1424.5
CHO25	B	5	6	1729.71	2013.18	0.396	0.884	654.3	1598.6
CHO25	B	5	7	1728.38	1853.42	0.396	0.732	644.1	1256.2
CHO25	B	5	8	1607.79	1803.14	0.488	0.853	750.5	1427.9
CHO25	B	5	9	1608.67	1784.89	0.457	0.823	713.5	1362.3
CHO25	B	5	10	1605.12	1799.13	0.427	0.762	677.5	1218.2
CHO25	C	1	1	1737.28	2145.34	0.61	1.219	1029.9	2198.9
CHO25	C	1	2	1736.39	2185.84	0.64	1.189	1053.6	2200.6
CHO25	C	1	3	1740.39	2141.34	0.579	1.28	985.3	2443
CHO25	C	1	4	1739.95	2034.98	0.579	1.158	974.8	2120.8
CHO25	C	1	5	1738.62	2020.3	0.579	1.128	960.6	2093.9
CHO25	C	1	6	1737.72	1989.15	0.549	1.067	917.4	1931.9
CHO25	C	1	7	1731.94	2092.39	0.518	1.036	869.5	1877.1
CHO25	C	1	8	1733.28	2085.27	0.518	1.006	855.6	1798.9
CHO25	C	1	9	1729.27	2015.85	0.457	0.975	767.3	1757
CHO25	C	1	10	1723.93	1869.44	0.396	0.792	676.7	1408.5
CHO25	C	2	1	1742.62	2148.01	0.579	1.128	981.5	2077
CHO25	C	2	2	1743.07	2074.59	0.579	1.158	979.2	2211.2
CHO25	C	2	3	1734.61	2071.47	0.518	1.128	865.1	2092.7
CHO25	C	2	4	1730.61	2081.26	0.518	1.128	846.2	2106.9
CHO25	C	2	5	1736.39	2030.54	0.549	1.097	935.4	2042.7
CHO25	C	2	6	1740.39	2037.65	0.549	1.097	929.3	2052.9
CHO25	C	2	7	1738.62	2058.57	0.518	1.036	884.2	1909.4
CHO25	C	2	8	1732.38	2019.41	0.518	1.067	838.8	1927.6
CHO25	C	2	9	1735.5	2082.16	0.518	0.975	842	1799.2
CHO25	C	2	10	1726.15	1900.15	0.427	0.792	702.7	1383.7
CHO25	C	3	1	1732.83	2026.09	0.518	1.036	880	1875.8
CHO25	C	3	2	1736.84	2030.09	0.549	1.128	927.1	2052.2
CHO25	C	3	3	1736.84	2040.77	0.549	1.097	918.1	2041.4
CHO25	C	3	4	1736.39	2034.98	0.518	1.067	880.1	2004.6
CHO25	C	3	5	1728.38	2053.23	0.488	0.945	831.6	1717.7
CHO25	C	3	6	1733.28	1997.61	0.488	0.945	830.1	1724.8
CHO25	C	3	7	1735.5	2014.96	0.488	0.975	798.9	1735.4
CHO25	C	3	8	1723.93	1990.04	0.457	0.945	732.6	1676.1
CHO25	C	3	9	1721.7	1954.88	0.427	0.792	711.8	1399.3
CHO25	C	3	10	1718.14	1816.93	0.335	0.61	567.2	1044.3
CHO25	C	4	1	1732.83	2065.69	0.488	0.945	811.2	1761.7
CHO25	C	4	2	1736.84	2050.56	0.518	1.006	852.1	1847.2
CHO25	C	4	3	1735.94	2126.66	0.488	0.975	827.9	1798.5
CHO25	C	4	4	1736.39	1986.04	0.488	0.945	818.4	1740.5
CHO25	C	4	5	1730.61	2027.42	0.457	0.853	780.3	1503.5
CHO25	C	4	6	1707.02	2003.39	0.457	0.945	736.4	1631.8
CHO25	C	4	7	1726.15	1995.83	0.366	0.792	605.7	1354
CHO25	C	4	8	1716.81	1867.22	0.335	0.701	555.1	1222.4
CHO25	C	4	9	1727.49	1925.96	0.427	0.792	684.5	1419.6
CHO25	C	4	10	1716.81	1827.62	0.335	0.579	534.5	973.9
CHO25	C	5	1	1695.89	2015.85	0.457	0.914	714.8	1603.6
CHO25	C	5	2	1714.59	2027.87	0.396	0.914	651.2	1672.8
CHO25	C	5	3	1693.67	1916.17	0.488	0.975	797.1	1708.3
CHO25	C	5	4	1719.04	2146.68	0.396	0.975	653.5	1788.9
CHO25	C	5	5	1721.26	2004.72	0.366	0.823	628.3	1493.1
CHO25	C	5	6	1723.48	1973.13	0.457	0.884	739.2	1588.9
CHO25	C	5	7	1707.46	1823.61	0.335	0.64	537.7	1099.2
CHO25	C	5	8	1590.88	1804.03	0.457	0.823	703	1374
CHO25	C	5	9	1565.07	1749.74	0.488	0.823	709.3	1324.3
CHO25	C	5	10	1566.85	1755.53	0.366	0.457	521.9	719.7
CHO26	A	1	1	1680.77	1934.41	0.701	1.006	1134.4	1695.9
CHO26	A	1	2	1694.12	2023.41	0.762	1.25	1272.3	2214.9
CHO26	A	1	3	1685.66	2013.62	0.701	1.128	1163.9	2019.6
CHO26	A	1	4	1690.11	2023.41	0.671	1.097	1111	1994.7
CHO26	A	1	5	1689.22	2012.73	0.671	1.067	1082.9	1932.7
CHO26	A	1	6	1688.33	1979.36	0.64	1.036	1024.3	1864.6
CHO26	A	1	7	1685.66	1976.24	0.61	1.006	999.4	1765.2
CHO26	A	1	8	1690.56	2040.33	0.61	1.036	1015.9	1892.1
CHO26	A	1	9	1690.56	1982.47	0.579	0.975	955.9	1748
CHO26	A	1	10	1695.45	1986.48	0.61	1.067	983.9	1908.5
CHO26	A	2	1	1690.56	2020.74	0.762	1.158	1284.8	2142.6
CHO26	A	2	2	1693.67	2039.43	0.792	1.189	1334.6	2158.7
CHO26	A	2	3	1695.45	2037.65	0.732	1.128	1189.4	2080.6
CHO26	A	2	4	1697.67	2041.21	0.701	1.067	1158	1987.7
CHO26	A	2	5	1689.66	2022.53	0.671	1.067	1114.1	1945
CHO26	A	2	6	1697.67	2045.22	0.671	1.067	1109.5	1955.6
CHO26	A	2	7	1703.9	1988.26	0.61	1.067	1027.6	1923.2
CHO26	A	2	8	1704.35	2028.31	0.61	1.097	1023.6	2003.5
CHO26	A	2	9	1696.34	2067.47	0.64	1.158	1032.8	2096.9
CHO26	A	2	10	1689.22	1994.49	0.579	1.006	964.3	1845.5
CHO26	A	3	1	1679.43	2030.09	0.732	1.128	1219.6	2004.5
CHO26	A	3	2	1696.79	2066.58	0.792	1.25	1321.7	2299.1
CHO26	A	3	3	1691.44	2101.74	0.732	1.25	1230.5	2300.8
CHO26	A	3	4	1697.67	2098.18	0.732	1.28	1201.2	2373.3
CHO26	A	3	5	1685.21	2068.8	0.701	1.189	1159.7	2155
CHO26	A	3	6	1695.45	2079.93	0.701	1.189	1135.6	2201.9
CHO26	A	3	7	1694.12	2079.04	0.671	1.158	1080.4	2127.4
CHO26	A	3	8	1691.44	2043.88	0.671	1.189	1099.7	2101.8
CHO26	A	3	9	1691.89	2099.95	0.64	1.189	1068.1	2184.5
CHO26	A	3	10	1692.34	2008.73	0.579	1.036	928.9	1863.5
CHO26	A	4	1	1683.43	2038.55	0.823	1.219	1342.3	2257.4
CHO26	A	4	2	1690.56	2101.74	0.792	1.25	1288.6	2330.9
CHO26	A	4	3	1687.44	2050.11	0.701	1.097	1138.4	2017
CHO26	A	4	4	1689.66	2024.31	0.671	1.067	1102.7	1935
CHO26	A	4	5	1697.23	2039.43	0.64	1.097	1044.2	2051.8
CHO26	A	4	6	1694.56	2007.39	0.579	1.067	952.3	1963.2
CHO26	A	4	7	1699.01	2011.4	0.61	1.128	1004.1	2055.2
CHO26	A	4	8	1691	2026.53	0.549	1.067	910.3	1935.3
CHO26	A	4	9	1688.33	2029.2	0.549	1.036	901.7	1873.7
CHO26	A	4	10	1690.11	1970.46	0.488	0.975	812.7	1761.6
CHO26	A	5	1	1692.78	2041.66	0.762	1.25	1231.6	2277.1
CHO26	A	5	2	1704.8	2068.36	0.792	1.25	1326.7	2324.7
CHO26	A	5	3	1695.89	2067.47	0.732	1.219	1199.4	2227.6
CHO26	A	5	4	1701.23	2100.84	0.701	1.219	1185.4	2345.4
CHO26	A	5	5	1698.12	2121.32	0.671	1.25	1116.4	2370.7
CHO26	A	5	6	1699.9	2089.72	0.701	1.219	1137.7	2338.3
CHO26	A	5	7	1696.79	2108.41	0.64	1.128	1038.4	2169.1
CHO26	A	5	8	1695.45	2068.8	0.61	1.128	1006	2142
CHO26	A	5	9	1691.44	2093.28	0.579	1.128	952.9	2057.6
[truncated: 401 more rows]

## Sheet: Glu, Ins, Glu, GIP, GLP
SUBID	CONDITION	TIMEPOINT	GLUCOSE	INSULIN	GLUCAGON	GIP	GLP-1
CHO02	PLA	0MIN	7.16	7.15037	13.34	32.71	1.43
CHO02	PLA	10MIN	6.51	12.8216	15.55	36.89	1.19
CHO02	PLA	20MIN	5.78	14.5971	11.98	29.94	1.28
CHO02	PLA	30MIN	4.82	13.0037	20.12	49.19	1.07
CHO02	PLA	40MIN	3.75	7.26462	15.55	37.82	1.07
CHO02	PLA	50MIN	3.65	4.58609	23.6	34.22	0.77
CHO02	PLA	60MIN	3.82	4.32206	26.2	33.11	1.07
CHO02	PLA	70MIN	4.55	4.32206	27.63	30.9	1.55
CHO02	PLA	80MIN	5.19	3.986	19.99	25.48	2.39
CHO02	PLA	90MIN	3.65	6.09326	26.62	31.37	4.2
CHO02	PLA	100MIN	4.12	6.09326	19.74	24.32	2.86
CHO02	PLA	110MIN	4.51	6.80413	20.12	23.6	3.39
CHO02	PLA	120MIN	5.04	4.18843	31.93	24.67	3.8
CHO02	HMW	0MIN	8.1	7.4909	19.74	29.65	.
CHO02	HMW	10MIN	8.36	16.0357	19.48	128.91	3.45
CHO02	HMW	20MIN	9.93	73.9428	15.85	177.96	14.61
CHO02	HMW	30MIN	6.45	75.905	14.78	196.76	12.68
CHO02	HMW	40MIN	4.05	100.892	16.44	197.13	54.86
CHO02	HMW	50MIN	4.27	80.2516	13.67	197.02	30.43
CHO02	HMW	60MIN	3.61	52.4082	14.31	195.05	19.7
CHO02	HMW	70MIN	4.17	30.2775	15.85	189.68	15.42
CHO02	HMW	80MIN	3.51	21.8972	16.73	211.33	8.83
CHO02	HMW	90MIN	4.2	23.8139	12.5	213.35	7.9
CHO02	HMW	100MIN	4.45	29.4579	11.63	203.8	9.52
CHO02	HMW	110MIN	3.8	26.2289	8.19	214.27	10.08
CHO02	HMW	120MIN	3.43	15.7023	9.59	189.6	8.34
CHO02	LMW	0MIN	7.59	6.09326	16.15	38.93	3.66
CHO02	LMW	10MIN	8.49	17.3399	21.25	173.21	5.19
CHO02	LMW	20MIN	9.33	34.1771	14.56	173.86	4.52
CHO02	LMW	30MIN	8.9	82.0151	6.02	168.22	13.54
CHO02	LMW	40MIN	6.01	117.211	13.44	188.07	23.77
CHO02	LMW	50MIN	4.26	48.8564	6.53	172.42	12.85
CHO02	LMW	60MIN	3.74	22.3321	7.97	146.24	12.2
CHO02	LMW	70MIN	3.04	20.6685	10.63	185.01	12.6
CHO02	LMW	80MIN	3.53	.	.	.	.
CHO02	LMW	90MIN	4.54	17.9502	15.29	225.9	16.19
CHO02	LMW	100MIN	3.24	18.6079	18.37	269.61	14.29
CHO02	LMW	110MIN	3.49	16.4236	13.44	219.18	8.31
CHO02	LMW	120MIN	4.03	20.5912	13.44	225.8	7.22
CHO04	PLA	0MIN	5.42	10.3977	35.05	75.4	4.65
CHO04	PLA	10MIN	4.36	6.83666	38.35	64.33	4.88
CHO04	PLA	20MIN	4.36	2.89239	24.35	48.91	2.06
CHO04	PLA	30MIN	4.75	6.77432	55.42	73.91	5.02
CHO04	PLA	40MIN	4.47	9.19429	40.96	39.81	3.5
CHO04	PLA	50MIN	4.58	3.56177	32.46	44.14	3.72
CHO04	PLA	60MIN	4.83	3.56177	33.08	49.6	3.48
CHO04	PLA	70MIN	4.92	3.80593	32.77	44.66	3.25
CHO04	PLA	80MIN	4.99	3.19367	22.56	37.2	2.85
CHO04	PLA	90MIN	4.84	3.80593	19.85	37.4	3.08
CHO04	PLA	100MIN	4.91	6.07836	34.89	37.42	3.4
CHO04	PLA	110MIN	5.05	4.52946	39.35	32.2	3.11
CHO04	PLA	120MIN	4.98	3.43932	18.69	18.09	1.73
CHO04	HMW	0MIN	5.55	6.27781	49.48	82.14	5.46
CHO04	HMW	10MIN	5.27	2.45077	28.26	61.89	1.96
CHO04	HMW	20MIN	4.3	2.32658	15.11	67.38	2.09
CHO04	HMW	30MIN	5.08	5.5893	33.48	136.26	4.02
CHO04	HMW	40MIN	6.17	5.94945	24.07	162.05	6.4
CHO04	HMW	50MIN	6.19	10.3977	21.04	184.59	16.75
CHO04	HMW	60MIN	6.99	12.7956	27.88	279.11	29.55
CHO04	HMW	70MIN	7.28	16.9827	19.02	232.43	22.18
CHO04	HMW	80MIN	6.04	5.49168	22.08	167.67	11.97
CHO04	HMW	90MIN	5.52	7.20625	21.78	228.29	22.93
CHO04	HMW	100MIN	5.4	10.0753	17.21	268.48	20.1
CHO04	HMW	110MIN	5.02	9.25017	9.34	195.82	9.84
CHO04	HMW	120MIN	5.53	6.83666	22.66	184.67	6.62
CHO04	LMW	0MIN	4.61	5.47306	29.37	87.92	4.02
CHO04	LMW	10MIN	4.04	3.31662	26.74	89.63	5.19
CHO04	LMW	20MIN	3.79	2.88494	26.55	79.01	1.47
CHO04	LMW	30MIN	4.25	1.9786	41.77	242.16	16.33
CHO04	LMW	40MIN	5.46	11.2385	29.71	337.41	22.23
CHO04	LMW	50MIN	5.49	12.3527	27.76	312.36	21.3
CHO04	LMW	60MIN	5.52	9.96675	23.23	293.3	19.22
CHO04	LMW	70MIN	4.66	6.77432	14.56	290	14.51
CHO04	LMW	80MIN	5.09	10.2906	17.54	397.33	18.1
CHO04	LMW	90MIN	4.37	4.61441	18.21	405.66	16.09
CHO04	LMW	100MIN	5.12	4.19688	6.53	305.84	11.19
CHO04	LMW	110MIN	5.34	10.8217	21.04	.	20.03
CHO04	LMW	120MIN	5.54	19.7872	23.82	338.64	13.11
CHO05	PLA	0MIN	5	6.71198	35.26	29.57	1.39
CHO05	PLA	10MIN	4.59	6.71198	36.28	28.8	1.5
CHO05	PLA	20MIN	6.26	8.74149	26.48	23.79	4.76
CHO05	PLA	30MIN	5.25	5.75447	15.65	13.58	2.06
CHO05	PLA	40MIN	5.68	6.71198	29.23	18.07	1.84
CHO05	PLA	50MIN	5.03	5.29248	19.34	11.53	1.17
CHO05	PLA	60MIN	4.98	5.29248	17.71	18.16	1.12
CHO05	PLA	70MIN	4.87	5.35905	15.29	16.52	1.07
CHO05	PLA	80MIN	5.11	4.47606	11.46	22.53	0.65
CHO05	PLA	90MIN	4.96	6.07836	18.69	33.07	1.39
CHO05	PLA	100MIN	4.93	8.96901	27.76	64.33	3.68
CHO05	PLA	110MIN	4.66	5.02374	14.19	39.91	1.31
CHO05	PLA	120MIN	4.87	5.94945	22.22	28.53	2.04
CHO05	HMW	0MIN	5.13	5.65984	47.91	40.27	3.48
CHO05	HMW	10MIN	5.99	15.8141	37.37	119.82	20.27
CHO05	HMW	20MIN	8.34	28.6879	17.72	141.56	18.21
CHO05	HMW	30MIN	8.55	68.851	15.58	175.41	28.42
CHO05	HMW	40MIN	8	69.9438	11.75	183.62	23.08
CHO05	HMW	50MIN	6.82	55.9849	10.69	151.33	14.41
CHO05	HMW	60MIN	4.62	30.3272	8.39	171.69	15.3
CHO05	HMW	70MIN	5.59	35.121	16.46	189.29	16.16
CHO05	HMW	80MIN	5.71	21.1918	8.99	167.04	11.39
CHO05	HMW	90MIN	5.36	17.8563	10.14	167.87	9.25
CHO05	HMW	100MIN	5.46	17.6973	11.75	197.24	8.83
CHO05	HMW	110MIN	5.52	19.3327	10.14	192.41	7.12
CHO05	HMW	120MIN	5.1	22.8304	10.14	193.58	9.3
CHO05	LMW	0MIN	5.47	5.90822	46.73	105.51	3.08
CHO05	LMW	10MIN	7.93	27.0983	23.31	152.2	18.95
CHO05	LMW	20MIN	9.73	63.4611	25.29	305.09	35.71
CHO05	LMW	30MIN	9.83	73.0238	5.76	207.39	26.18
CHO05	LMW	40MIN	8.31	66.4914	4.25	220.06	21.18
CHO05	LMW	50MIN	6.64	52.9298	5.76	130.32	9.36
CHO05	LMW	60MIN	5.46	39.9892	7.77	187.51	8.65
CHO05	LMW	70MIN	4.89	22.0189	7.13	166.84	4.81
CHO05	LMW	80MIN	4.74	18.6409	6.46	144.87	6.43
CHO05	LMW	90MIN	3.74	15.6874	10.69	178.96	5.2
CHO05	LMW	100MIN	5.44	16.8099	7.77	160.68	6.11
CHO05	LMW	110MIN	5.91	25.8315	11.23	193.53	9.01
CHO05	LMW	120MIN	5.25	16.8913	5.76	134.18	2.61
CHO08	PLA	0MIN	4.16	7.89253	46	20.82	1.25
CHO08	PLA	10MIN	4.84	6.00558	33.18	17.32	0.51
CHO08	PLA	20MIN	4.86	4.62608	43.54	20.21	2.15
CHO08	PLA	30MIN	4.92	7.43302	49.55	20.62	2.41
CHO08	PLA	40MIN	4.57	5.51205	31.98	20.84	1.34
CHO08	PLA	50MIN	4.79	6.96582	44.45	17.16	1.61
CHO08	PLA	60MIN	5.01	6.249	36.93	14.1	1.11
CHO08	PLA	70MIN	4.8	7.43302	36.48	13.26	1.25
CHO08	PLA	80MIN	4.68	8.67815	52.03	14.14	1.74
CHO08	PLA	90MIN	4.73	8.00604	40.28	12.58	1.64
CHO08	PLA	100MIN	4.93	8.23206	34.15	12.68	1.54
CHO08	PLA	110MIN	4.81	5.38737	34.63	12.49	1.11
CHO08	PLA	120MIN	4.95	7.0833	25.56	10.9	1.02
CHO08	HMW	0MIN	5.45	13.2697	48.74	37.09	1.44
CHO08	HMW	10MIN	5.64	15.905	29.24	88.53	3.53
CHO08	HMW	20MIN	6.14	46.5713	25.56	153.71	10.22
CHO08	HMW	30MIN	6.4	70.6641	29.46	265.91	17.26
CHO08	HMW	40MIN	6.26	62.6415	18.56	220.97	15.39
CHO08	HMW	50MIN	5.87	44.6339	15.05	178.48	12.51
CHO08	HMW	60MIN	5.44	39.1199	16.69	193.11	11.79
CHO08	HMW	70MIN	6.42	27.5454	13.65	232.17	12.51
CHO08	HMW	80MIN	4.72	22.9724	8.54	142.84	5.78
CHO08	HMW	90MIN	3.86	18.9206	14.01	217.23	11.66
CHO08	HMW	100MIN	4.67	38.1263	17.48	272.87	15.54
CHO08	HMW	110MIN	4.88	35.3693	14.7	238.8	10.45
CHO08	HMW	120MIN	4.77	49.2786	10.63	214.7	13.38
CHO08	LMW	0MIN	4.45	7.0833	48.39	36.65	1.2
CHO08	LMW	10MIN	6.21	42.8456	36.93	166.74	25.71
CHO08	LMW	20MIN	6.64	77.5194	24.82	165.75	24.2
CHO08	LMW	30MIN	5.59	50.3715	22.24	186.62	18.75
CHO08	LMW	40MIN	4.24	35.3693	24.19	254.82	25.58
CHO08	LMW	50MIN	5.05	36.6361	23.04	263	34.38
CHO08	LMW	60MIN	5.69	36.9093	16.69	231.44	25.07
CHO08	LMW	70MIN	4.97	39.0454	21.02	228.91	24.2
CHO08	LMW	80MIN	5.45	39.9644	20.6	219.84	18.79
CHO08	LMW	90MIN	5.14	34.3013	17.64	202.63	12.77
CHO08	LMW	100MIN	5.7	42.6469	11.81	179.86	12.87
CHO08	LMW	110MIN	5.59	46.7451	11.81	186.52	10.22
CHO08	LMW	120MIN	4.74	39.6663	16.69	238.68	10.59
CHO16	PLA	0MIN	4.76	8.78843	26.04	35.59	0.79
CHO16	PLA	10MIN	4.37	8.56738	24.07	34.09	1.06
CHO16	PLA	20MIN	4.43	9.44192	34.72	49.18	1.25
CHO16	PLA	30MIN	4.33	8.56738	30.32	59.21	0.95
CHO16	PLA	40MIN	4.44	7.89253	37.29	51.48	1.79
CHO16	PLA	50MIN	4.5	6.48992	34.91	50.45	0.47
CHO16	PLA	60MIN	4.47	11.4173	38.34	47.93	1.59
CHO16	PLA	70MIN	4.55	10.6019	34.34	40.79	1.06
CHO16	PLA	80MIN	4.72	8.06267	25.19	39.91	1.54
CHO16	PLA	90MIN	5.15	11.1143	33.57	49.33	1.79
CHO16	PLA	100MIN	4.59	8.67815	28.35	52.86	1.59
CHO16	PLA	110MIN	4.77	7.43302	32.58	48.2	0.71
CHO16	PLA	120MIN	4.9	6.36971	19.3	29.07	0.47
CHO16	HMW	0MIN	5.24	6.84759	24.07	53.44	0.51
CHO16	HMW	10MIN	6.1	16.7681	26.75	308.58	13.99
CHO16	HMW	20MIN	7.19	49.8747	23.81	433.09	17.35
CHO16	HMW	30MIN	7.54	58.121	18.56	369.3	21.61
CHO16	HMW	40MIN	7.55	59.1145	22.24	380.71	23.64
CHO16	HMW	50MIN	6.86	67.2862	22.51	426.44	25.09
CHO16	HMW	60MIN	6.1	73.1479	19.74	448.33	19.65
CHO16	HMW	70MIN	5.62	44.0378	17.01	344.71	11.84
CHO16	HMW	80MIN	5.66	30.3521	19.45	365.3	12
CHO16	HMW	90MIN	5.08	23.6952	15.21	258.69	8.83
CHO16	HMW	100MIN	5.1	22.3485	15.05	253.4	7.23
CHO16	HMW	110MIN	5.22	27.7689	15.72	251.36	6.49
CHO16	HMW	120MIN	5.57	25.6577	10.23	239.47	5.29
CHO16	LMW	0MIN	3.99	6.78252	28.61	43.66	1.75
CHO16	LMW	10MIN	4.66	10.5219	18.79	142.91	4.69
CHO16	LMW	20MIN	6.21	23.9948	.	225.46	10.69
CHO16	LMW	30MIN	6.39	39.2192	31.29	378.16	24.96
CHO16	LMW	40MIN	5.94	41.405	22.65	392.35	23.19
CHO16	LMW	50MIN	5.14	32.96	15.66	274.21	12.37
CHO16	LMW	60MIN	5.79	28.8121	9.7	364.88	13.49
CHO16	LMW	70MIN	5.57	32.8607	12.55	360.26	12.7
CHO16	LMW	80MIN	5.7	26.3283	8.82	359.7	11.07
CHO16	LMW	90MIN	5.48	31.5443	7.43	303.69	9.21
CHO16	LMW	100MIN	5.22	24.3204	.	444.43	8.31
CHO16	LMW	110MIN	5.34	26.4773	14.78	407.38	6.78
CHO16	LMW	120MIN	4.71	20.3687	14.42	349.55	7.02
CHO18	PLA	0MIN	4.38	8.62053	43.19	22.29	4.2
CHO18	PLA	10MIN	3.97	5.6971	33.27	16.43	1.36
CHO18	PLA	20MIN	4.09	3.77488	30.95	16.58	1.14
CHO18	PLA	30MIN	4.06	9.14287	66.85	26.55	4.14
CHO18	PLA	40MIN	4.17	5.89878	49.86	19.62	2.92
CHO18	PLA	50MIN	3.84	4.97307	49.71	20.5	2.62
CHO18	PLA	60MIN	3.28	2.73019	47.04	21.1	2.04
CHO18	PLA	70MIN	3.39	7.62924	59.6	26.41	7.08
CHO18	PLA	80MIN	3.36	5.49293	47.76	24.53	6.35
CHO18	PLA	90MIN	3.8	4.65415	40.14	19.65	3.34
CHO18	PLA	100MIN	1.71	4.97307	38.06	21.99	3.34
CHO18	PLA	110MIN	3.4	5.28677	30.72	25.12	3.22
CHO18	PLA	120MIN	2.97	4.5466	33.06	30.45	3.46
CHO18	HMW	0MIN	5.13	8.88332	27.27	12.57	3.01
CHO18	HMW	10MIN	4.75	7.53685	30.26	40.68	2.33
CHO18	HMW	20MIN	5.38	19.8327	23.62	97.2	2.92
CHO18	HMW	30MIN	6.8	21.6498	23.07	128.59	5.64
CHO18	HMW	40MIN	7.68	40.8089	40.51	180.28	22.89
CHO18	HMW	50MIN	7.69	47.5896	26.64	143.99	27.67
CHO18	HMW	60MIN	7.89	56.7797	27.64	165.36	18.28
CHO18	HMW	70MIN	6.53	47.4654	14.78	113.66	8.52
CHO18	HMW	80MIN	7.18	44.7581	15.83	175.89	15.11
CHO18	HMW	90MIN	6.37	27.3218	25.02	117.84	24.78
CHO18	HMW	100MIN	5.77	27.2225	21.42	253.4	6.53
CHO18	HMW	110MIN	6.17	20.0974	15.1	251.36	20.9
CHO18	HMW	120MIN	6.17	23.5206	13	193.73	20.44
CHO18	LMW	0MIN	5.13	5.18295	26.89	19.84	.
CHO18	LMW	10MIN	4.78	4.65415	8.37	41.9	1.58
CHO18	LMW	20MIN	5.38	14.5429	14.42	86.23	2.04
CHO18	LMW	30MIN	6.45	22.0492	25.09	125.72	5.18
CHO18	LMW	40MIN	6.88	25.6577	18.47	141.87	14.01
CHO18	LMW	50MIN	7.29	27.4212	14.06	151.1	16.25
CHO18	LMW	60MIN	6.87	37.5799	12.94	114.48	8.97
CHO18	LMW	70MIN	6.77	36.338	6.45	130.22	8.43
CHO18	LMW	80MIN	6.68	38.3251	21.42	144.13	9.43
CHO18	LMW	90MIN	6.37	34.8229	11.17	163.56	21.43
CHO18	LMW	100MIN	5.09	20.6352	28.15	228.53	5.06
CHO18	LMW	110MIN	4.77	15.1795	23.68	196.79	22.57
CHO18	LMW	120MIN	4.98	13.5742	19.58	109.26	5.49
CHO19	PLA	0MIN	5.22	4.88638	32.25	9.74	2.62
CHO19	PLA	10MIN	4.81	6.16405	22.44	11.27	7.18
CHO19	PLA	20MIN	4.38	1.99623	26.78	9.93	2.53
CHO19	PLA	30MIN	4	3.80593	27.01	9.39	31.18
CHO19	PLA	40MIN	4.08	.	.	9.45	12.32
CHO19	PLA	50MIN	4.29	.	.	12.38	16.93
CHO19	PLA	60MIN	4.42	3.68397	31.83	5.77	2.98
CHO19	PLA	70MIN	4.37	3.92739	28.26	18.83	37.94
CHO19	PLA	80MIN	.	.	.	.	.
CHO19	PLA	90MIN	4.28	3.43932	26.31	15.28	47.86
CHO19	PLA	100MIN	4.26	3.50067	21.68	4.7	9.61
CHO19	PLA	110MIN	4.35	1.35914	24.53	13.61	38.45
CHO19	PLA	120MIN	4.41	3.31662	21.42	2.52	3.95
CHO19	HMW	0MIN	5.67	4.72866	13.17	23.55	14.32
CHO19	HMW	10MIN	6.45	33.7549	15.39	232.59	34.73
CHO19	HMW	20MIN	6.33	60.1328	14.3	200.42	34.15
CHO19	HMW	30MIN	5.93	37.6296	15.39	273.35	34.73
CHO19	HMW	40MIN	5.19	30.5011	12.6	238.79	34.33
CHO19	HMW	50MIN	4.73	23.3594	14.02	205.99	37.15
CHO19	HMW	60MIN	4.47	19.5525	15.93	249.22	42.37
CHO19	HMW	70MIN	4.31	13.1212	13.74	282.07	41.86
CHO19	HMW	80MIN	4.61	13.6813	12.31	231.11	36.97
CHO19	HMW	90MIN	4.61	8.67219	12.02	243.38	28.15
CHO19	HMW	100MIN	4.76	14.4667	12.6	240.06	34.54
CHO19	HMW	110MIN	4.96	16.025	12.02	182.99	26.32
CHO19	HMW	120MIN	5.44	17.4698	9.93	171.17	28.09
CHO19	LMW	0MIN	5.89	7.38856	14.57	18.27	14.56
CHO19	LMW	10MIN	7	17.1253	9.63	136.4	20.42
CHO19	LMW	20MIN	6.81	46.5713	13.74	199.95	28.5
CHO19	LMW	30MIN	5.8	31.6685	14.02	218.24	34.02
CHO19	LMW	40MIN	6.04	25.1361	12.6	250.04	42.54
CHO19	LMW	50MIN	5.31	24.9125	12.6	207.81	37.75
CHO19	LMW	60MIN	4.47	13.1212	13.46	178.77	30.6
CHO19	LMW	70MIN	4.61	7.20377	11.44	175.71	27.14
CHO19	LMW	80MIN	.	.	.	.	.
CHO19	LMW	90MIN	5.21	8.7015	10.84	192.15	27.4
CHO19	LMW	100MIN	5.09	7.44967	10.24	172.64	25.1
CHO19	LMW	110MIN	6.47	10.656	14.85	170.53	31.68
CHO19	LMW	120MIN	5.64	12.3236	10.84	210.91	31.31
CHO20	PLA	0MIN	5.55	9.66969	17.5	44.36	2.58
CHO20	PLA	10MIN	5.42	10.6024	9.93	31.44	2.16
CHO20	PLA	20MIN	6.23	12.7004	16.46	41.86	3.08
CHO20	PLA	30MIN	4.66	9.01893	19.77	57.7	3.98
CHO20	PLA	40MIN	3.78	6.79841	24.46	52.6	3.78
CHO20	PLA	50MIN	4.16	6.0637	23.55	55.29	4.51
CHO20	PLA	60MIN	3.79	7.01748	19.28	34.76	4.44
CHO20	PLA	70MIN	4.18	5.99863	15.12	35.49	4.18
CHO20	PLA	80MIN	4.32	5.00163	19.03	37.06	4.28
CHO20	PLA	90MIN	3.81	4.79721	14.57	36.08	3.98
CHO20	PLA	100MIN	3.84	4.88638	27.01	56.06	8.91
CHO20	PLA	110MIN	3.45	4.31337	12.46	35.46	2.8
CHO20	PLA	120MIN	4.69	5.06944	18.53	54.08	4.24
CHO20	HMW	0MIN	7.53	6.89255	21.46	144.56	2.65
CHO20	HMW	10MIN	8.82	35.4687	15.93	367.89	20.82
CHO20	HMW	20MIN	11.13	69.6706	15.39	542.11	31.34
CHO20	HMW	30MIN	8.6	81.9406	13.03	.	31.28
CHO20	HMW	40MIN	6.51	76.0788	14.57	.	24.52
CHO20	HMW	50MIN	5.73	58.8661	11.14	.	21.86
CHO20	HMW	60MIN	4.39	45.5778	10.54	.	15.3
CHO20	HMW	70MIN	5.37	25.9309	10.84	.	15.2
CHO20	HMW	80MIN	4.32	35.5929	12.89	.	13.57
CHO20	HMW	90MIN	4.89	29.0108	9.01	.	6.33
CHO20	HMW	100MIN	5.01	25.8315	10.24	.	3.95
CHO20	HMW	110MIN	4.48	12.6254	11.73	.	3.46
CHO20	HMW	120MIN	4.35	15.0717	10.84	.	3.98
CHO20	LMW	0MIN	5.5	6.2254	33.25	53.2	3.14
CHO20	LMW	10MIN	6.8	17.9385	12.02	278.52	15.27
CHO20	LMW	20MIN	7.78	44.1371	18.78	382.64	29.51
CHO20	LMW	30MIN	7.55	61.1263	19.65	.	52.29
CHO20	LMW	40MIN	7.49	67.6587	12.02	.	37.84
CHO20	LMW	50MIN	5.72	46.2981	9.78	397.78	21.41
CHO20	LMW	60MIN	4.99	51.365	12.6	472.56	20.95
CHO20	LMW	70MIN	4.75	41.4298	7.26	.	18.83
CHO20	LMW	80MIN	4.65	37.9525	9.63	.	22.71
CHO20	LMW	90MIN	5.08	27.9179	6.11	603.38	13.53
CHO20	LMW	100MIN	4.53	29.3585	8.06	.	16.72
CHO20	LMW	110MIN	4.16	21.1406	7.74	.	10.09
CHO20	LMW	120MIN	4.63	23.9841	8.06	.	8.6
CHO21	PLA	0MIN	4.51	3.6959	30.88	44.04	3.95
CHO21	PLA	10MIN	4.12	1.29729	17.47	30.74	2.47
CHO21	PLA	20MIN	4.06	3.23167	33.21	36.98	5.58
CHO21	PLA	30MIN	4.41	2.51882	28.4	28.26	5.94
CHO21	PLA	40MIN	4.4	2.51882	30.88	32.38	5.13
CHO21	PLA	50MIN	4.3	3.23167	29.24	26.77	5.13
CHO21	PLA	60MIN	4.33	1.91178	20.46	20.34	4.17
CHO21	PLA	70MIN	4.29	1.78908	16.68	14.77	3.65
CHO21	PLA	80MIN	4.38	2.51882	13.72	14.22	3.65
CHO21	PLA	90MIN	4.27	1.91178	21.17	18.61	2.47
CHO21	PLA	100MIN	4.72	1.78908	26.05	21.11	2.66
CHO21	PLA	110MIN	4.1	2.51882	19.74	15.58	3.88
CHO21	PLA	120MIN	4.07	3.34841	21.17	15.04	2.62
CHO21	HMW	0MIN	5.09	2.99621	35.42	25.15	3.95
CHO21	HMW	10MIN	5.39	2.15569	7.71	31.33	2.11
CHO21	HMW	20MIN	8.45	14.2081	25.43	139.04	15.97
CHO21	HMW	30MIN	8.79	20.4981	15.45	106.87	19.64
CHO21	HMW	40MIN	8.88	19.504	14.6	127.38	16.26
CHO21	HMW	50MIN	7.7	29.5572	15.45	117.77	16.46
CHO21	HMW	60MIN	6.07	32.513	20.11	149.09	17.87
CHO21	HMW	70MIN	7.27	30.8737	16.68	158.77	20.35
CHO21	HMW	80MIN	4.45	12.0586	9.89	132.74	11.06
CHO21	HMW	90MIN	5.85	19.7713	13.27	138.06	13.47
CHO21	HMW	100MIN	4.44	23.1736	16.07	207.98	11.54
CHO21	HMW	110MIN	4.93	20.694	15.03	149.52	9.32
CHO21	HMW	120MIN	4.65	12.992	10.9	119.32	7.47
CHO21	LMW	0MIN	4.85	4.92712	39.73	29.34	5.06
CHO21	LMW	10MIN	5.6	11.0524	45.8	100.03	13.24
CHO21	LMW	20MIN	7.3	31.0475	41.64	316.93	30.5
CHO21	LMW	30MIN	7.79	31.5443	30.61	317.38	38.51
CHO21	LMW	40MIN	6.61	42.0011	40.16	.	49.25
CHO21	LMW	50MIN	6.94	34.8477	27.53	315.21	29.83
CHO21	LMW	60MIN	6.04	42.0508	35.54	.	41.89
CHO21	LMW	70MIN	5.72	24.8877	21.52	460.97	21.99
CHO21	LMW	80MIN	5.38	15.0449	24.02	428.71	15.61
CHO21	LMW	90MIN	5.66	17.7947	22.54	315.01	11.99
CHO21	LMW	100MIN	5.87	24.0959	30.07	.	20.73
CHO21	LMW	110MIN	5.31	15.715	17.08	317.03	9.81
CHO21	LMW	120MIN	5.52	15.567	20.82	546.91	12.43
CHO22	PLA	0MIN	4.58	0.929687	54.74	40.89	1.13
CHO22	PLA	10MIN	4.5	0.688261	46.46	54.54	1.13
CHO22	PLA	20MIN	4.55	1.54343	96.31	66.1	2.51
CHO22	PLA	30MIN	.	.	.	.	.
CHO22	PLA	40MIN	4.42	1.17434	91.72	41.65	2.55
CHO22	PLA	50MIN	4.19	1.05164	72	35.29	1.13
CHO22	PLA	60MIN	3.77	1.66638	69.55	34.5	1.97
CHO22	PLA	70MIN	4.21	2.51882	75.07	43.05	3.36
CHO22	PLA	80MIN	4.04	1.42024	92	54.13	2.04
CHO22	PLA	90MIN	3.43	1.66638	101.68	56.41	2.55
CHO22	PLA	100MIN	3.75	0.808229	96.62	70.18	2.77
CHO22	PLA	110MIN	3.75	2.87748	111.4	77.04	5.06
CHO22	PLA	120MIN	3.49	0.569536	94.27	44.22	2.18
CHO22	HMW	0MIN	4.99	2.15569	47.2	75.93	2.22
CHO22	HMW	10MIN	6.65	5.4656	22.2	178.02	21.1
CHO22	HMW	20MIN	6.96	12.7913	13.27	125.47	20.38
CHO22	HMW	30MIN	7.43	25.3596	19.74	252.42	48.55
CHO22	HMW	40MIN	5.93	20.6287	11.39	250.04	36.76
CHO22	HMW	50MIN	5.3	33.7797	14.16	334.38	57.58
CHO22	HMW	60MIN	4.97	21.5348	10.9	179.75	22.42
CHO22	HMW	70MIN	4.12	16.0819	16.28	362.82	31.87
CHO22	HMW	80MIN	3.77	18.4527	13.27	254.55	30.35
CHO22	HMW	90MIN	3.22	9.10934	16.28	273.96	23.51
CHO22	HMW	100MIN	.	14.2081	9.36	300.01	21.74
CHO22	HMW	110MIN	3.68	21.084	16.68	415.35	22.96
CHO22	HMW	120MIN	3.38	13.6644	15.03	328.23	17.33
CHO22	LMW	0MIN	5.27	3.72173	27.79	49.18	.
CHO22	LMW	10MIN	5.39	4.32132	18.71	47.4	.
CHO22	LMW	20MIN	.	.	.	.	.
CHO22	LMW	30MIN	6.87	36.1145	26.94	149.95	28.93
CHO22	LMW	40MIN	8.51	36.3877	14.77	135.63	19.29
CHO22	LMW	50MIN	6.84	53.0788	7.89	131.96	13.61
CHO22	LMW	60MIN	5.54	48.5335	14.45	171.4	16.71
CHO22	LMW	70MIN	4.8	46.3974	12.15	168.75	14.48
CHO22	LMW	80MIN	4.21	40.1134	9.36	169.84	14.11
CHO22	LMW	90MIN	3.93	26.7754	9.72	167.98	11.62
CHO22	LMW	100MIN	4.41	29.9546	7.13	179.94	17.27
CHO22	LMW	110MIN	4.33	30.3769	10.78	188.54	13.37
CHO22	LMW	120MIN	4.63	19.4228	8.45	138.88	4.64
CHO01	PLA	0MIN	6.67	6.53538	43.54	29.92	.
CHO01	PLA	10MIN	6.34	10.3095	27.09	35.05	1.22
CHO01	PLA	20MIN	6.07	8.34756	21.7	43.06	1.79
CHO01	PLA	30MIN	5.57	9.33413	23.94	66.57	1.3
CHO01	PLA	40MIN	4.87	5.0754	31.58	54.68	1.11
CHO01	PLA	50MIN	4.39	1.8708	14.06	35.86	.
CHO01	PLA	60MIN	4.47	4.23836	52.2	46.34	3.22
CHO01	PLA	70MIN	4.51	.	25	31.01	.
CHO01	PLA	80MIN	4.74	.	22	16.55	.
CHO01	PLA	90MIN	4.77	2.72572	20.71	23.38	.
CHO01	PLA	100MIN	4.87	4.33398	37.66	38.82	2.81
CHO01	PLA	110MIN	4.92	4.31337	11.87	26.8	1.9
CHO01	PLA	120MIN	4.75	2.72572	24.19	44.28	2.16
CHO01	HMW	0MIN	5.27	4.523	45.55	70.17	2.25
CHO01	HMW	10MIN	6.61	18.1365	31.95	310.81	21.23
CHO01	HMW	20MIN	7.03	24.9374	25.79	295.31	2.32
CHO01	HMW	30MIN	7.82	45.23	18.08	324.95	39.42
CHO01	HMW	40MIN	6.68	47.2667	10.53	253.88	38.01
CHO01	HMW	50MIN	5.19	39.567	17.93	307.37	24.62
CHO01	HMW	60MIN	4.41	21.8709	13.83	234.48	17.92
CHO01	HMW	70MIN	4.36	18.595	12.42	277.19	18.71
CHO01	HMW	80MIN	4.32	14.2081	11.39	145.8	15.65
CHO01	HMW	90MIN	3.96	20.3009	13.27	262.92	25.1
CHO01	HMW	100MIN	4.79	15.1825	12.42	252.03	13.92
CHO01	HMW	110MIN	5.38	21.8915	16.68	304.38	10.9
CHO01	HMW	120MIN	5.61	19.1002	13.72	207	9.04
CHO01	LMW	0MIN	6.25	3.14424	20.04	23.46	2.51
CHO01	LMW	10MIN	6.44	13.2404	25.56	229.92	16.89
CHO01	LMW	20MIN	8.38	31.4449	15.14	190.5	15.14
CHO01	LMW	30MIN	8.81	52.9795	20.5	280.75	20.5
CHO01	LMW	40MIN	8.57	72.4276	39.6	229.86	39.6
CHO01	LMW	50MIN	6.74	62.4924	19.19	151.44	19.19
CHO01	LMW	60MIN	6.85	55.7117	20.19	157.18	20.19
CHO01	LMW	70MIN	5.52	36.487	13.12	172.34	13.12
CHO01	LMW	80MIN	5.25	25.0616	10.67	157.67	10.67
CHO01	LMW	90MIN	5.06	17.1954	8.2	139.7	8.2
CHO01	LMW	100MIN	4.95	13.1353	5.44	143.55	5.44
CHO01	LMW	110MIN	5.16	19.5729	9.5	162.89	9.5
CHO01	LMW	120MIN	6	23.7903	12.12	189.16	12.12
CHO25	PLA	0MIN	3.06	5.59476	38.11	84.47	1.87
CHO25	PLA	10MIN	2.74	6.26464	31.6	95.8	1.28
CHO25	PLA	20MIN	1.94	5.88313	38.11	113.51	5.18
CHO25	PLA	30MIN	2.78	4.81535	35.27	93.47	9
CHO25	PLA	40MIN	1.85	3.41945	34.53	83.3	3.18
CHO25	PLA	50MIN	2.02	3.72173	50.53	84.62	1.93
CHO25	PLA	60MIN	3.2	5.20679	38.21	75.23	1.42
CHO25	PLA	70MIN	3.17	5.59476	43.24	84.97	8.13
CHO25	PLA	80MIN	2.67	5.78726	35.89	62.29	3.76
CHO25	PLA	90MIN	2.83	3.41945	32.92	66.31	1.67
CHO25	PLA	100MIN	4.22	4.42042	27.91	66.12	5.39
CHO25	PLA	110MIN	3.33	4.51952	34.43	91.38	4.41
CHO25	PLA	120MIN	2.99	3.46987	36.81	112.81	2.27
CHO25	HMW	0MIN	5.19	5.66356	39.86	61.98	5.33
CHO25	HMW	10MIN	5.36	21.6915	31.27	310.81	40.94
CHO25	HMW	20MIN	6.65	49.5022	26.02	389.11	36.61
CHO25	HMW	30MIN	7.75	99.203	20.36	333.35	103.66
CHO25	HMW	40MIN	5.44	121.458	17.52	290.92	82.97
CHO25	HMW	50MIN	2.79	37.0583	25.12	256.6	70.63
CHO25	HMW	60MIN	3.27	24.7811	29.25	243.9	48.27
CHO25	HMW	70MIN	4.52	24.6184	28.2	270.5	37.37
CHO25	HMW	80MIN	5.62	21.2598	15.48	258.86	30.91
CHO25	HMW	90MIN	5.99	23.5497	12.98	231.91	22.18
CHO25	HMW	100MIN	6.46	29.5821	13.63	317.17	19.52
CHO25	HMW	110MIN	4.32	31.6933	12.65	319.2	22.84
CHO25	HMW	120MIN	5.23	28.3402	8.41	236.94	21.91
CHO25	LMW	0MIN	4.91	4.18918	25.8	41.24	2.38
CHO25	LMW	10MIN	5.84	24.9374	27.13	360.98	37.1
CHO25	LMW	20MIN	8.29	42.0011	21.52	308.51	28.81
CHO25	LMW	30MIN	9.05	82.9838	16.08	288.83	63.39
CHO25	LMW	40MIN	7.02	86.7095	11.99	271.05	51.52
CHO25	LMW	50MIN	6.76	72.0551	12.65	280.16	39.34
CHO25	LMW	60MIN	5.48	42.7214	11.82	235.51	27.84
CHO25	LMW	70MIN	5.15	18.8612	12.98	255.15	23.75
CHO25	LMW	80MIN	4.95	20.8244	9.9	236.09	19.79
CHO25	LMW	90MIN	6.01	22.5442	11.99	240.57	18.6
CHO25	LMW	100MIN	6.11	26.3531	10.08	307.33	14.28
CHO25	LMW	110MIN	5.68	20.5614	9.16	239.14	8.31
CHO25	LMW	120MIN	5.73	18.8155	8.41	193.78	9.99
CHO26	PLA	0MIN	4.27	3.07644	46.46	15.07	0.72
CHO26	PLA	10MIN	4.72	2.65171	50.5	17.84	0.67
CHO26	PLA	20MIN	5.14	2.93511	48.24	17.61	0.55
CHO26	PLA	30MIN	5.14	2.65171	50.9	19.99	0.63
CHO26	PLA	40MIN	4.28	2.08143	38.19	19.54	.
CHO26	PLA	50MIN	5.25	3.0059	46.32	29.36	2.43
CHO26	PLA	60MIN	4.66	4.05183	40.43	20.04	2.59
CHO26	PLA	70MIN	4.16	2.93511	53.52	31.8	2.95
CHO26	PLA	80MIN	5.92	4.32579	33	19.17	2.59
CHO26	PLA	90MIN	5.51	3.63678	32.24	21.21	1.75
CHO26	PLA	100MIN	4.39	3.3576	24.89	20.77	1.5
CHO26	PLA	110MIN	5.34	3.28731	31.85	19.73	1.86
CHO26	PLA	120MIN	6.22	3.4274	34.22	20.29	1.91
CHO26	HMW	0MIN	4.21	3.70633	25.35	30.56	0.93
CHO26	HMW	10MIN	5.37	9.13393	26.25	118.49	8.02
CHO26	HMW	20MIN	4.33	12.4846	14.26	107.62	7.48
CHO26	HMW	30MIN	4.68	22.5864	16.37	181.18	14.12
CHO26	HMW	40MIN	6.25	26.0551	13.3	157.99	25.63
CHO26	HMW	50MIN	4.75	16.2826	9.16	137.35	14.75
CHO26	HMW	60MIN	3.1	12.4846	13.94	200.11	14.97
CHO26	HMW	70MIN	3.89	13.3787	16.08	229.11	21.12
CHO26	HMW	80MIN	4.19	15.8454	16.66	212.85	17.71
CHO26	HMW	90MIN	3.09	9.88851	12.32	150.45	16.1
CHO26	HMW	100MIN	6.19	21.0862	16.95	230.38	21.81
CHO26	HMW	110MIN	5.13	16.0404	15.78	234.43	15.52
CHO26	HMW	120MIN	4.01	16.1859	12.98	183.2	11.63
CHO26	LMW	0MIN	3.71	7.07287	50.1	56.22	1.31
CHO26	LMW	10MIN	5.08	5.4666	35.76	86.71	4.03
CHO26	LMW	20MIN	6.28	26.1544	27.02	207.73	16.76
CHO26	LMW	30MIN	7.73	32.7365	30.17	257.76	17.79
CHO26	LMW	40MIN	5.8	39.1944	20.23	264.32	28.66
CHO26	LMW	50MIN	3.95	22.4171	11.31	192.66	17.68
CHO26	LMW	60MIN	3.51	15.0568	12.65	286.67	13.31
CHO26	LMW	70MIN	2.98	13.7409	13.94	303.84	14.2
CHO26	LMW	80MIN	2.89	15.3049	16.37	299.81	14.39
CHO26	LMW	90MIN	3.92	10.5137	10.26	194.01	14.59
CHO26	LMW	100MIN	2.85	10.2877	10.96	229.21	17.55
CHO26	LMW	110MIN	4.34	16.331	17.38	321.97	14.75
CHO26	LMW	120MIN	4.67	18.4032	16.22	327.76	13.81
CHO24	PLA	0MIN	4.04	5.30416	22.61	21.97	2.03
CHO24	PLA	10MIN	4.16	3.31836	12.49	19.19	1.42
CHO24	PLA	20MIN	3.22	4.9137	10.08	16.94	.
CHO24	PLA	30MIN	5.31	8.83662	19.86	26.53	4.17
CHO24	PLA	40MIN	4.92	7.01674	16.33	24.73	2.4
CHO24	PLA	50MIN	4.28	5.30416	28.38	30.31	2.03
CHO24	PLA	60MIN	3.14	3.7719	15.4	17.72	.
CHO24	PLA	70MIN	3.01	3.92217	18.42	21.1	.
CHO24	PLA	80MIN	3.06	3.92217	14.13	18.71	.
CHO24	PLA	90MIN	2.93	3.46987	11.81	20.44	.
CHO24	PLA	100MIN	4.06	4.61838	14.77	22.12	1.47
CHO24	PLA	110MIN	3.55	3.72173	12.15	16.98	.
CHO24	PLA	120MIN	4.22	3.52029	11.81	20.7	.
CHO24	HMW	0MIN	5.91	5.59476	13.15	84.65	1.52
CHO24	HMW	10MIN	6.16	4.32132	7.89	70.18	1.05
CHO24	HMW	20MIN	5.59	16.6397	24.57	153.86	9.75
CHO24	HMW	30MIN	6.33	20.4864	17.54	202.35	15.41
CHO24	HMW	40MIN	7.73	31.743	14.45	239.18	19.78
CHO24	HMW	50MIN	4.58	53.1533	12.82	203.35	17.73
CHO24	HMW	60MIN	4.94	29.0605	18.42	260.16	11.25
CHO24	HMW	70MIN	3.77	21.1853	12.15	196.06	10.37
CHO24	HMW	80MIN	4.71	19.9924	14.77	216.82	11.56
CHO24	HMW	90MIN	3.25	20.275	10.78	230.62	14.45
CHO24	HMW	100MIN	3.39	22.6639	11.81	244.35	15.23
CHO24	HMW	110MIN	3.08	17.051	12.49	268.18	14.42
CHO24	HMW	120MIN	3.05	13.4257	8.45	240.24	13.3
CHO24	LMW	0MIN	4.84	5.30416	22.74	24.95	1.47
CHO24	LMW	10MIN	4.06	3.11593	13.15	25.78	1.28
CHO24	LMW	20MIN	4.26	5.01157	13.48	25.78	1.23
CHO24	LMW	30MIN	5.13	22.8338	12.15	84.56	3.64
CHO24	LMW	40MIN	5.45	36.487	6.75	83.6	2.9
CHO24	LMW	50MIN	5.18	48.5086	7.13	123.69	5.79
CHO24	LMW	60MIN	4.89	40.7343	9.18	165.8	10.31
CHO24	LMW	70MIN	3.75	16.7898	9.18	126.17	3.38
CHO24	LMW	80MIN	4.49	17.6809	10.08	146.04	5.06
CHO24	LMW	90MIN	4.31	10.9178	10.6	145.03	4.29
CHO24	LMW	100MIN	4.1	14.7282	8.26	138.42	4.32
CHO24	LMW	110MIN	4.78	12.9026	10.08	148.12	4.7
CHO24	LMW	120MIN	5.27	12.2509	9	131.88	3.1
CHO28	PLA	0MIN	5.7	8.66077	46.46	42.16	1.48
CHO28	PLA	10MIN	5.35	4.59776	40.02	29.52	3.11
CHO28	PLA	20MIN	4.96	5.79446	37.25	42.48	1.4
CHO28	PLA	30MIN	4.69	4.18918	59.61	39.02	0.98
CHO28	PLA	40MIN	4.58	6.27781	28.15	31	.
CHO28	PLA	50MIN	4.55	6.72887	42.98	27.54	0.76
CHO28	PLA	60MIN	4.53	6.61685	46.64	29.5	1.24
CHO28	PLA	70MIN	4.69	5.47306	15.68	16.81	0.97
CHO28	PLA	80MIN	4.7	4.16931	13.61	16.25	1.24
CHO28	PLA	90MIN	4.65	4.40974	16.83	16.42	0.72
CHO28	PLA	100MIN	4.55	5.53118	14.06	15.62	0.49
CHO28	PLA	110MIN	4.64	3.56177	15.68	16.19	.
CHO28	PLA	120MIN	4.54	4.0486	17.11	12.97	0.46
CHO28	HMW	0MIN	4.03	7.06319	25.49	26.86	.
CHO28	HMW	10MIN	3.79	6.27781	60.52	53.04	1.53
CHO28	HMW	20MIN	6.13	9.97544	84.05	132.54	1.85
CHO28	HMW	30MIN	6.18	34.649	60.13	207.56	7.19
CHO28	HMW	40MIN	6.28	34.1771	22.69	143.25	4.25
CHO28	HMW	50MIN	6.97	53.2527	22.94	171.12	19.04
CHO28	HMW	60MIN	5.52	61.6976	10.47	172.64	23.14
CHO28	HMW	70MIN	4.46	44.5097	10.14	158.64	12.85
CHO28	HMW	80MIN	3.46	37.7786	7.8	153.32	10.56
CHO28	HMW	90MIN	4.51	28.986	12.06	152.7	11.49
CHO28	HMW	100MIN	5.63	19.6312	7.45	128.19	12.94
CHO28	HMW	110MIN	3.33	19.396	8.98	177.7	11.37
CHO28	HMW	120MIN	3.29	21.6918	4.61	119.84	6.11
CHO28	LMW	0MIN	6.1	6.39132	48.08	35.34	1.19
CHO28	LMW	10MIN	5.21	8.15283	49.17	61.91	1.78
CHO28	LMW	20MIN	5.89	18.9618	14.95	113.85	3.63
CHO28	LMW	30MIN	6.82	35.2203	15.1	128.72	4.07
CHO28	LMW	40MIN	6.81	47.0184	8.14	120.31	16.87
CHO28	LMW	50MIN	4.96	85.1447	11.75	172.94	32.09
CHO28	LMW	60MIN	4.23	73.3467	9.65	159.73	17.32
CHO28	LMW	70MIN	3.12	41.2808	4.97	131.1	6.26
CHO28	LMW	80MIN	2.32	25.4093	4.97	159.34	6.05
CHO28	LMW	90MIN	3	21.1667	19.32	295.87	15.64
CHO28	LMW	100MIN	2.62	20.7877	16.26	244.58	12.54
CHO28	LMW	110MIN	4.17	30.9233	21.93	346.99	23.76
CHO28	LMW	120MIN	2.74	23.4128	14.81	239.14	11.61

## Sheet: Lactate
SUBID	CONDITION	TIMEPOINT	LACTATE
CHO02	PLA	PRE	1.8127
CHO02	PLA	SET1	3.25297
CHO02	PLA	SET2	5.5172
CHO02	PLA	SET3	8.34502
CHO02	PLA	SET4	10.1577
CHO02	PLA	SET5	11.9539
CHO02	PLA	IPE	12.8801
CHO02	PLA	10MIN	12.1616
CHO02	PLA	15MIN	11.9506
CHO02	HMW	PRE	1.45346
CHO02	HMW	SET1	4.76576
CHO02	HMW	SET2	7.19807
CHO02	HMW	SET3	10.8301
CHO02	HMW	SET4	12.9328
CHO02	HMW	SET5	13.2822
CHO02	HMW	IPE	13.882
CHO02	HMW	10MIN	12.5373
CHO02	HMW	15MIN	11.3969
CHO02	LMW	PRE	1.48312
CHO02	LMW	SET1	4.43617
CHO02	LMW	SET2	7.85723
CHO02	LMW	SET3	9.13601
CHO02	LMW	SET4	9.58095
CHO02	LMW	SET5	14.2874
CHO02	LMW	IPE	14.7719
CHO02	LMW	10MIN	14.027
CHO02	LMW	15MIN	11.3904
CHO04	PLA	PRE	0.296624
CHO04	PLA	SET1	1.08762
CHO04	PLA	SET2	2.59051
CHO04	PLA	SET3	4.33071
CHO04	PLA	SET4	6.90145
CHO04	PLA	SET5	6.87508
CHO04	PLA	IPE	9.95667
CHO04	PLA	10MIN	8.13738
CHO04	PLA	15MIN	7.47492
CHO04	HMW	PRE	0.395498
CHO04	HMW	SET1	2.29389
CHO04	HMW	SET2	3.03215
CHO04	HMW	SET3	5.11182
CHO04	HMW	SET4	6.66415
CHO04	HMW	SET5	7.93963
CHO04	HMW	IPE	7.63971
CHO04	HMW	10MIN	9.08658
CHO04	HMW	15MIN	8.12749
CHO04	LMW	PRE	0.296624
CHO04	LMW	SET1	2.45209
CHO04	LMW	SET2	3.57926
CHO04	LMW	SET3	6.14341
CHO04	LMW	SET4	6.76961
CHO04	LMW	SET5	9.02395
CHO04	LMW	IPE	10.3225
CHO04	LMW	10MIN	9.82814
CHO04	LMW	15MIN	7.75836
CHO05	PLA	PRE	0.613023
CHO05	PLA	SET1	2.1258
CHO05	PLA	SET2	4.29775
CHO05	PLA	SET3	5.45788
CHO05	PLA	SET4	6.78939
CHO05	PLA	SET5	9.1459
CHO05	PLA	IPE	10.5532
CHO05	PLA	10MIN	8.66141
CHO05	PLA	15MIN	7.29035
CHO05	HMW	PRE	1.17661
CHO05	HMW	SET1	2.76849
CHO05	HMW	SET2	5.26013
CHO05	HMW	SET3	5.74132
CHO05	HMW	SET4	7.46174
CHO05	HMW	SET5	8.14727
CHO05	HMW	IPE	11.4892
CHO05	HMW	10MIN	8.55595
CHO05	HMW	15MIN	6.58505
CHO05	LMW	PRE	1.06785
CHO05	LMW	SET1	3.02556
CHO05	LMW	SET2	5.2074
CHO05	LMW	SET3	8.26592
CHO05	LMW	SET4	9.24148
CHO05	LMW	SET5	9.92701
CHO05	LMW	IPE	9.92701
CHO05	LMW	10MIN	11.0937
CHO05	LMW	15MIN	10.7773
CHO07	PLA	PRE	0.346061
CHO07	PLA	SET1	1.37436
CHO07	PLA	SET2	3.63859
CHO07	PLA	SET3	5.87315
CHO07	PLA	SET4	8.05828
CHO07	PLA	SET5	8.6746
CHO07	PLA	IPE	11.3838
CHO07	PLA	10MIN	10.8301
CHO07	PLA	15MIN	10.4873
CHO07	HMW	PRE	0.0296624
CHO07	HMW	SET1	2.58392
CHO07	HMW	SET2	4.09341
CHO07	HMW	SET3	6.11045
CHO07	HMW	SET4	7.34638
CHO07	HMW	SET5	8.54936
CHO07	HMW	IPE	10.7707
CHO07	HMW	10MIN	10.2302
CHO07	HMW	15MIN	10.718
CHO07	LMW	PRE	0.0692122
CHO07	LMW	SET1	1.99068
CHO07	LMW	SET2	4.09341
CHO07	LMW	SET3	6.0709
CHO07	LMW	SET4	7.52436
CHO07	LMW	SET5	9.25466
CHO07	LMW	IPE	10.1445
CHO07	LMW	10MIN	10.8498
CHO07	LMW	15MIN	11.8254
CHO08	PLA	PRE	1.54244
CHO08	PLA	SET1	2.53119
CHO08	PLA	SET2	3.79678
CHO08	PLA	SET3	5.32605
CHO08	PLA	SET4	6.47958
CHO08	PLA	SET5	6.18296
CHO08	PLA	IPE	8.09453
CHO08	PLA	10MIN	6.43344
CHO08	PLA	15MIN	5.40514
CHO08	HMW	PRE	1.29196
CHO08	HMW	SET1	3.50675
CHO08	HMW	SET2	4.39003
CHO08	HMW	SET3	7.05965
CHO08	HMW	SET4	8.5164
CHO08	HMW	SET5	9.89405
CHO08	HMW	IPE	9.82154
CHO08	HMW	10MIN	11.1333
CHO08	HMW	15MIN	8.26592
CHO08	LMW	PRE	1.11728
CHO08	LMW	SET1	2.72894
CHO08	LMW	SET2	4.23183
CHO08	LMW	SET3	6.36752
CHO08	LMW	SET4	7.24751
CHO08	LMW	SET5	7.3299
CHO08	LMW	IPE	7.69244
CHO08	LMW	10MIN	7.35627
CHO08	LMW	15MIN	6.74325
CHO16	PLA	PRE	0.672347
CHO16	PLA	SET1	1.97749
CHO16	PLA	SET2	3.63859
CHO16	PLA	SET3	5.56994
CHO16	PLA	SET4	7.39582
CHO16	PLA	SET5	10.1775
CHO16	PLA	IPE	12.6098
CHO16	PLA	10MIN	8.99759
CHO16	PLA	15MIN	8.08794
CHO16	HMW	PRE	0.642685
CHO16	HMW	SET1	2.78167
CHO16	HMW	SET2	4.84486
CHO16	HMW	SET3	7.31013
CHO16	HMW	SET4	8.99759
CHO16	HMW	SET5	11.331
CHO16	HMW	IPE	13.9413
CHO16	HMW	10MIN	10.6587
CHO16	HMW	15MIN	10.4115
CHO16	LMW	PRE	0.909646
CHO16	LMW	SET1	3.30241
CHO16	LMW	SET2	5.84349
CHO16	LMW	SET3	7.11238
CHO16	LMW	SET4	8.16045
CHO16	LMW	SET5	13.1305
CHO16	LMW	IPE	12.9822
CHO16	LMW	10MIN	10.7444
CHO16	LMW	15MIN	10.3752
CHO18	PLA	PRE	1.91817
CHO18	PLA	SET1	3.36174
CHO18	PLA	SET2	6.50595
CHO18	PLA	SET3	7.56391
CHO18	PLA	SET4	7.51447
CHO18	PLA	SET5	8.43071
CHO18	PLA	IPE	8.85916
CHO18	PLA	10MIN	7.04976
CHO18	PLA	15MIN	5.39855
CHO18	HMW	PRE	1.43698
CHO18	HMW	SET1	3.87588
CHO18	HMW	SET2	4.78553
CHO18	HMW	SET3	8.56254
CHO18	HMW	SET4	8.53288
CHO18	HMW	SET5	9.88746
CHO18	HMW	IPE	8.85916
CHO18	HMW	10MIN	7.04976
CHO18	HMW	15MIN	5.39855
CHO18	LMW	PRE	2.82781
CHO18	LMW	SET1	4.16592
CHO18	LMW	SET2	5.17114
CHO18	LMW	SET3	7.41559
CHO18	LMW	SET4	8.65153
CHO18	LMW	SET5	8.1176
CHO18	LMW	IPE	8.08135
CHO18	LMW	10MIN	5.87974
CHO18	LMW	15MIN	4.21206
CHO19	PLA	PRE	1.0283
CHO19	PLA	SET1	2.98601
CHO19	PLA	SET2	.
CHO19	PLA	SET3	.
CHO19	PLA	SET4	.
CHO19	PLA	SET5	.
CHO19	PLA	IPE	.
CHO19	PLA	10MIN	.
CHO19	PLA	15MIN	.
CHO19	HMW	PRE	1.45346
CHO19	HMW	SET1	3.16399
CHO19	HMW	SET2	5.15137
CHO19	HMW	SET3	6.91463
CHO19	HMW	SET4	8.63505
CHO19	HMW	SET5	8.89871
CHO19	HMW	IPE	10.2533
CHO19	HMW	10MIN	11.0937
CHO19	HMW	15MIN	6.17966
CHO19	LMW	PRE	1.05466
CHO19	LMW	SET1	5.08215
CHO19	LMW	SET2	7.62323
CHO19	LMW	SET3	9.68971
CHO19	LMW	SET4	11.7068
CHO19	LMW	SET5	12.3198
CHO19	LMW	IPE	12.4055
CHO19	LMW	10MIN	12.122
CHO19	LMW	15MIN	10.3489
CHO20	PLA	PRE	1.1865
CHO20	PLA	SET1	2.8377
CHO20	PLA	SET2	5.65563
CHO20	PLA	SET3	7.13875
CHO20	PLA	SET4	8.34502
CHO20	PLA	SET5	8.1209
CHO20	PLA	IPE	10.4115
CHO20	PLA	10MIN	9.32387
CHO20	PLA	15MIN	.
CHO20	HMW	PRE	2.45209
CHO20	HMW	SET1	2.63006
CHO20	HMW	SET2	5.5963
CHO20	HMW	SET3	7.16511
CHO20	HMW	SET4	10.3423
CHO20	HMW	SET5	14.6631
CHO20	HMW	IPE	.
CHO20	HMW	10MIN	.
CHO20	HMW	15MIN	.
CHO20	LMW	PRE	1.77974
CHO20	LMW	SET1	3.55289
CHO20	LMW	SET2	4.84486
CHO20	LMW	SET3	6.19944
CHO20	LMW	SET4	9.91383
CHO20	LMW	SET5	12.623
CHO20	LMW	IPE	9.53151
CHO20	LMW	10MIN	9.08658
CHO20	LMW	15MIN	9.53151
CHO21	PLA	PRE	1.01841
CHO21	PLA	SET1	1.64132
CHO21	PLA	SET2	3.0717
CHO21	PLA	SET3	4.03408
CHO21	PLA	SET4	5.02942
CHO21	PLA	SET5	6.47958
CHO21	PLA	IPE	6.88826
CHO21	PLA	10MIN	5.359
CHO21	PLA	15MIN	4.79542
CHO21	HMW	PRE	1.82588
CHO21	HMW	SET1	3.309
CHO21	HMW	SET2	3.09807
CHO21	HMW	SET3	5.37878
CHO21	HMW	SET4	5.7545
CHO21	HMW	SET5	6.2291
CHO21	HMW	IPE	7.48481
CHO21	HMW	10MIN	6.17637
CHO21	HMW	15MIN	5.0426
CHO21	LMW	PRE	1.46334
CHO21	LMW	SET1	5.0426
CHO21	LMW	SET2	6.81246
CHO21	LMW	SET3	6.14341
CHO21	LMW	SET4	6.80916
CHO21	LMW	SET5	8.38457
CHO21	LMW	IPE	8.84598
CHO21	LMW	10MIN	9.18545
CHO21	LMW	15MIN	7.51183
CHO22	PLA	PRE	1.36447
CHO22	PLA	SET1	2.82781
CHO22	PLA	SET2	7.10579
CHO22	PLA	SET3	7.61334
CHO22	PLA	SET4	8.73392
CHO22	PLA	SET5	9.41286
CHO22	PLA	IPE	9.41286
CHO22	PLA	10MIN	10.7674
CHO22	PLA	15MIN	7.73199
CHO22	HMW	PRE	0.672347
CHO22	HMW	SET1	3.48039
CHO22	HMW	SET2	5.84349
CHO22	HMW	SET3	8.20659
CHO22	HMW	SET4	11.2783
CHO22	HMW	SET5	12.4879
CHO22	HMW	IPE	11.4826
CHO22	HMW	10MIN	11.9045
CHO22	HMW	15MIN	10.1182
CHO22	LMW	PRE	1.75338
CHO22	LMW	SET1	4.35048
CHO22	LMW	SET2	6.95088
CHO22	LMW	SET3	.
CHO22	LMW	SET4	.
CHO22	LMW	SET5	.
CHO22	LMW	IPE	.
CHO22	LMW	10MIN	.
CHO22	LMW	15MIN	.
CHO01	PLA	PRE	0.731672
CHO01	PLA	SET1	1.69076
CHO01	PLA	SET2	2.81463
CHO01	PLA	SET3	4.22524
CHO01	PLA	SET4	4.31093
CHO01	PLA	SET5	5.2799
CHO01	PLA	IPE	6.30161
CHO01	PLA	10MIN	5.71495
CHO01	PLA	15MIN	3.866
CHO01	HMW	PRE	1.23264
CHO01	HMW	SET1	3.28264
CHO01	HMW	SET2	4.77235
CHO01	HMW	SET3	7.40241
CHO01	HMW	SET4	8.36479
CHO01	HMW	SET5	9.3799
CHO01	HMW	IPE	8.69437
CHO01	HMW	10MIN	8.07476
CHO01	HMW	15MIN	6.81576
CHO01	LMW	PRE	1.55563
CHO01	LMW	SET1	1.80611
CHO01	LMW	SET2	3.65836
CHO01	LMW	SET3	5.4381
CHO01	LMW	SET4	7.0992
CHO01	LMW	SET5	6.01158
CHO01	LMW	IPE	5.45788
CHO01	LMW	10MIN	5.96214
CHO01	LMW	15MIN	4.34059
CHO25	PLA	PRE	1.93135
CHO25	PLA	SET1	2.5213
CHO25	PLA	SET2	5.0492
CHO25	PLA	SET3	6.82235
CHO25	PLA	SET4	8.00884
CHO25	PLA	SET5	8.08794
CHO25	PLA	IPE	8.81961
CHO25	PLA	10MIN	7.8836
CHO25	PLA	15MIN	7.38923
CHO25	HMW	PRE	0.968971
CHO25	HMW	SET1	1.97749
CHO25	HMW	SET2	4.20547
CHO25	HMW	SET3	4.5746
CHO25	HMW	SET4	6.28842
CHO25	HMW	SET5	7.1783
CHO25	HMW	IPE	8.31206
CHO25	HMW	10MIN	6.71029
CHO25	HMW	15MIN	6.48617
CHO25	LMW	PRE	1.93794
CHO25	LMW	SET1	2.08296
CHO25	LMW	SET2	3.38151
CHO25	LMW	SET3	5.00305
CHO25	LMW	SET4	6.39719
CHO25	LMW	SET5	7.00032
CHO25	LMW	IPE	7.86053
CHO25	LMW	10MIN	6.90145
CHO25	LMW	15MIN	6.42685
CHO26	PLA	PRE	0.889871
CHO26	PLA	SET1	1.83907
CHO26	PLA	SET2	2.75531
CHO26	PLA	SET3	3.82645
CHO26	PLA	SET4	4.59767
CHO26	PLA	SET5	5.26013
CHO26	PLA	IPE	4.47902
CHO26	PLA	10MIN	4.91407
CHO26	PLA	15MIN	3.866
CHO26	HMW	PRE	1.35788
CHO26	HMW	SET1	1.64132
CHO26	HMW	SET2	3.3881
CHO26	HMW	SET3	3.58585
CHO26	HMW	SET4	4.04727
CHO26	HMW	SET5	4.66029
CHO26	HMW	IPE	4.88441
CHO26	HMW	10MIN	3.71109
CHO26	HMW	15MIN	2.78826
CHO26	LMW	PRE	1.53256
CHO26	LMW	SET1	2.284
CHO26	LMW	SET2	3.36174
CHO26	LMW	SET3	3.30241
CHO26	LMW	SET4	3.866
CHO26	LMW	SET5	4.22524
CHO26	LMW	IPE	3.92862
CHO26	LMW	10MIN	3.28264
CHO26	LMW	15MIN	2.72894
CHO24	PLA	PRE	0.682235
CHO24	PLA	SET1	1.30514
CHO24	PLA	SET2	1.82918
CHO24	PLA	SET3	2.89703
CHO24	PLA	SET4	4.09341
CHO24	PLA	SET5	5.0492
CHO24	PLA	IPE	9.88746
CHO24	PLA	10MIN	10.6488
CHO24	PLA	15MIN	7.29695
CHO24	HMW	PRE	0.346061
CHO24	HMW	SET1	1.31503
CHO24	HMW	SET2	2.48175
CHO24	HMW	SET3	4.12307
CHO24	HMW	SET4	5.02283
CHO24	HMW	SET5	5.64244
CHO24	HMW	IPE	7.28376
CHO24	HMW	10MIN	8.22637
CHO24	HMW	15MIN	7.07942
CHO24	LMW	PRE	0.500965
CHO24	LMW	SET1	1.47323
CHO24	LMW	SET2	3.22331
CHO24	LMW	SET3	4.97669
CHO24	LMW	SET4	6.15
CHO24	LMW	SET5	6.60482
CHO24	LMW	IPE	9.70949
CHO24	LMW	10MIN	10.1511
CHO24	LMW	15MIN	9.53151
CHO28	PLA	PRE	0.593248
CHO28	PLA	SET1	2.07637
CHO28	PLA	SET2	4.12307
CHO28	PLA	SET3	7.47492
CHO28	PLA	SET4	8.0385
CHO28	PLA	SET5	9.9369
CHO28	PLA	IPE	7.74518
CHO28	PLA	10MIN	7.61334
CHO28	PLA	15MIN	8.39445
CHO28	HMW	PRE	1.39743
CHO28	HMW	SET1	2.29389
CHO28	HMW	SET2	3.6254
CHO28	HMW	SET3	4.05386
CHO28	HMW	SET4	5.76109
CHO28	HMW	SET5	7.0926
CHO28	HMW	IPE	7.70233
CHO28	HMW	10MIN	5.78416
CHO28	HMW	15MIN	4.56801
CHO28	LMW	PRE	0.573473
CHO28	LMW	SET1	.
CHO28	LMW	SET2	.
CHO28	LMW	SET3	.
CHO28	LMW	SET4	.
CHO28	LMW	SET5	.
CHO28	LMW	IPE	.
CHO28	LMW	10MIN	.
CHO28	LMW	15MIN	.
